# Supplementary material for: The sex-specific metabolic signature of C57BL/6NRj mice during aging
Source: Sci Rep. 2022 Dec 6;12:21050. doi: 10.1038/s41598-022-25396-8 (PMC9726821; doi:10.1038/s41598-022-25396-8)
Supplement: Supplementary file 2 — Supplementary Information 2. [file 41598_2022_25396_MOESM2_ESM.xlsx]

## Sheet: Title page
The sex-specific metabolic signature of C57BL/6NRj mice during aging
Doruntina Bresilla1, Hansjoerg Habisch1, Iva Pritišanac1, Kim Zarse2, Warisara Parichatikanond3,
Michael Ristow2, Tobias Madl1,4,*, and Corina T. Madreiter-Sokolowski1,4,*
1Molecular Biology and Biochemistry, Gottfried Schatz Research Center, Medical University of Graz, Neue Stiftingtalstraße 6/VI, 8010 Graz, Austria
2Laboratory of Energy Metabolism, Institute of Translational Medicine, Department of Health Sciences and Technology, ETH Zurich, Schorenstrasse 16, 8603 Schwerzenbach, Switzerland
3Center of Biopharmaceutical Science for Healthy Ageing (BSHA), Faculty of Pharmacy, Mahidol University, 10400 Bangkok, Thailand
4BioTechMed-Graz, Graz, Austria
*Correspondence should be addressed to: corina.madreiter@medunigraz.at, tobias.madl@medunigraz.at

## Sheet: Brain
Sample	037_4674_f_3_brain	038_4675_f_3_brain	039_4676_f_3_brain	040_4659_f_3_brain	041_4657_f_3_brain	042_4504_m_3_brain	043_4474_m_3_brain	044_4503_m_3_brain	045_4475_m_3_brain	046_4502_m_3_brain	047_4419_m_3_brain	108_4375_f_6_brain	109_4381_f_6_brain	110_4371_f_6_brain	111_4378_f_6_brain	112_4377_f_6_brain	113_4376_f_6_brain	114_4039_m_6_brain	115_4038_m_6_brain	116_4043_m_6_brain	117_4041_m_6_brain	118_4040_m_6_brain	119_4042_m_6_brain	180_4069_f_12_brain	181_4066_f_12_brain	182_4070_f_12_brain	183_4071_f_12_brain	184_4063_f_12_brain	185_4065_f_12_brain	186_3956_m_12_brain	187_3945_m_12_brain	188_3944_m_12_brain	189_3950_m_12_brain	190_3957_m_12_brain	191_3947_m_12_brain	252_3410_f_24_brain	253_3421_f_24_brain	254_3406_f_24_brain	255_3411_f_24_brain	256_3405_f_24_brain	257_3422_f_24_brain	258_3522_m_24_brain	259_3540_m_24_brain	260_3539_m_24_brain	261_3544_m_24_brain	262_3527_m_24_brain	263_3528_m_24_brain	036_4658_f_3_brain
Group	1	1	1	1	1	2	2	2	2	2	2	3	3	3	3	3	3	4	4	4	4	4	4	5	5	5	5	5	5	6	6	6	6	6	6	7	7	7	7	7	7	8	8	8	8	8	8	1
2-Hydroxyglutaric acid	3.9383	3.6219	3.8539	3.7173	3.7789	3.9363	3.378	3.7111	3.5661	3.6909	3.658	4.0328	3.986	4.2133	4.0818	3.6573	3.8927	3.9523	4.0475	4.0921	4.0416	3.9336	3.7661	3.6672	3.5168	3.7499	3.6525	3.8793	3.9632	4.1571	3.8642	3.657	3.9348	4.0729	3.6252	4.0621	3.3215	3.7565	3.2498	3.7937	3.7196	3.6278	3.5797	3.7399	3.8265	3.5892	3.8976	3.6791
3-Hydroxybutyric acid	2.2901	2.5826	2.2485	1.9718	2.7257	2.2712	2.2248	1.9814	2.2924	2.6041	2.1501	2.8334	2.5043	3.5759	2.9742	2.6894	2.7557	2.622	2.4281	2.461	2.7147	2.7105	2.4723	2.2325	3.2614	2.2096	2.1927	2.5094	2.603	2.4035	2.3438	2.3049	2.6818	2.5701	2.3733	2.6499	2.3637	4.2834	2.3384	2.3139	2.3619	2.4098	2.1251	2.654	2.3198	2.9415	3.3276	2.3054
Acetic acid	67.8914	59.9726	49.2505	52.2547	73.2807	53.5114	52.012	55.1883	64.8909	59.6586	60.6683	69.4019	47.6745	68.4445	42.5149	56.7531	58.1341	56.5052	63.5819	67.1257	45.1183	70.6885	74.0133	46.7477	52.532	55.475	60.8187	51.9861	57.2727	52.1523	53.1721	50.3951	53.64	62.6347	68.3033	57.9973	60.0317	59.8312	51.4282	61.3719	60.8799	42.5769	59.5811	63.4517	47.0078	67.1584	49.6466	66.8447
Adenosine monophosphate	11.5781	14.3901	9.7938	7.5275	12.6185	7.3669	11.9722	10.0826	5.7337	10.2368	9.3396	10.313	11.8818	12.1201	5.4677	9.9459	9.6031	9.2763	5.6504	7.5853	12.3538	9.1526	6.4375	12.2187	14.9055	11.3364	10.4525	10.4437	12.481	12.4445	12.8321	9.7595	11.1476	5.6666	9.3089	9.3062	7.286	8.7386	10.8696	9.471	3.4344	14.8466	6.1589	5.7578	10.753	6.2889	9.9394	10.8697
Alanine	21.706	21.4312	29.6629	20.2972	23.5753	20.9123	23.6071	19.2595	22.4699	17.0883	21.6034	20.2207	19.5462	18.2681	16.5781	21.2943	16.3277	23.5042	19.0841	18.9615	24.5029	19.6525	18.7257	24.5186	18.9119	23.1111	21.7684	18.2356	24.7915	22.8351	21.9016	24.3379	23.9706	20.8591	19.2728	22.6137	19.5809	21.2225	18.0229	18.6663	21.2373	18.121	18.1016	19.1718	22.7092	16.877	16.8497	23.6964
Arginine	4.8835	4.4001	4.474	4.1462	4.9992	4.2414	4.32	3.9843	4.4896	4.4458	4.4855	4.842	4.511	4.7925	5.1885	4.4676	4.5686	4.8038	4.6931	4.9376	5.2062	4.9979	4.4913	4.3005	4.2344	4.4186	4.4488	4.7312	4.5067	4.7917	4.7169	4.3507	4.8307	4.8814	4.2247	4.9233	4.1723	4.625	3.7145	4.1779	4.9069	4.1205	4.0145	4.8529	4.8865	4.7352	4.7037	4.2553
Aspartic acid	37.6818	36.508	39.1479	27.0783	31.2242	27.8248	26.9359	29.8296	32.8034	33.1588	37.0276	25.8014	25.5211	30.5924	16.4837	23.7665	28.2334	24.0447	25.5839	29.9142	20.7358	25.9642	35.5561	31.181	25.9946	29.5099	31.5442	22.9475	23.2294	21.1371	24.0028	28.4575	26.5776	34.427	41.4011	35.1246	31.5343	33.1118	37.7748	38.1585	31.7582	35.3971	37.0119	25.4174	24.7194	28.0266	32.5821	48.399
Carnosine	0.5855	0.3655	0.3464	-0.0895	0.2133	0.445	0.0939	0.3475	0.0939	0.4767	0.181	0.2531	-0.0183	0.3287	0.4703	0.4705	0.3843	0.2674	0.3452	0.4007	0.1977	0.1307	0.3433	0.316	0.2751	0.2748	-0.0151	0.5771	0.3266	0.3645	0.3483	0.3503	0.3851	0.4051	0.061	0.3829	0.3267	0.4324	0.4236	0.3709	0.3135	0.5245	0.5782	0.2936	0.316	0.844	0.6415	0.3317
Choline	87.3988	87.8032	55.7622	69.1193	83.9853	87.4316	75.2911	56.7431	94.1837	66.9786	80.4324	87.4693	78.9606	114.737	69.6678	80.5908	87.3315	68.8109	83.3712	74.9022	72.0187	92.3338	105.481	65.4903	72.0838	75.2882	77.4707	81.967	83.9568	81.341	73.5588	68.0399	85.1109	85.6383	68.7042	67.8743	94.5864	66.2383	44.5644	66.3989	87.5071	33.7022	73.331	99.5437	56.934	76.1477	80.3597	92.4749
Creatine	634.782	675.413	538.163	513.247	576.71	545.353	575.267	563.338	538.997	590.661	577.379	555.649	583.723	633.881	389.652	525.131	590.678	512.757	512.8	526.777	531.631	552.299	641.892	563.877	701.973	595.468	542.649	682.552	573.048	565.699	583.459	569.211	581.162	565.166	618.512	569.484	559.346	548.349	655.835	589.027	493.565	688.73	576.239	568.574	555.209	547.346	677.624	629.971
Ethanolamine	12.2447	12.2185	11.3328	10.7624	11.644	12.1168	11.2627	11.8212	12.7987	11.0713	11.9731	10.9191	10.7493	11.966	8.9892	10.9523	10.2621	10.3726	10.5725	11.0417	11.0754	11.0196	12.1758	10.8742	10.8286	11.2779	11.0674	10.7752	10.7404	11.545	10.599	10.951	12.1721	11.4724	12.2238	11.0255	10.894	10.7573	10.7916	10.3948	10.969	10.6526	11.2918	11.7856	10.9565	10.6311	10.9838	12.6356
Formic acid	0.1526	0.5328	0.4914	0.4141	0.1733	0.2304	0.3081	0.903	0.5703	0.3634	0.5965	0.5254	0.3575	0.4475	0.7244	0.377	0.343	0.6172	0.3232	0.393	0.3861	0.5077	0.8664	0.4948	0.4332	0.3109	0.3109	0.3304	0.2661	0.2475	0.1938	0.5853	0.3495	1.2491	0.6569	0.4359	0.9687	0.5548	0.5358	0.7471	0.8744	0.4931	1.4062	0.7981	0.5736	0.5875	0.8015	0.5143
Fumaric acid	1.2126	1.616	1.2861	1.0046	1.1841	0.8942	0.9925	0.8004	1.2023	1.4173	1.1	1.1886	0.8033	1.0052	0.5526	1.0007	1.1858	0.8786	0.786	0.9589	0.8943	0.9702	1.6275	0.7683	0.6751	0.7353	0.7101	0.8297	0.8899	0.8996	0.5796	0.7939	0.6413	1.5093	0.8159	0.6919	1.5961	0.6616	0.7264	0.6729	0.7429	0.7235	1.066	0.9922	0.2868	0.9601	0.7653	1.7508
gamma-Aminobutyric acid	73.3899	67.5222	55.368	54.6819	86.5542	51.6202	55.5798	63.2604	72.6937	68.7699	68.9569	77.4791	52.6355	71.2209	49.3646	63.2896	59.2364	67.2409	64.7025	78.5569	52.6671	80.961	69.9036	51.0936	59.6012	67.3561	74.9635	57.4585	68.7209	64.0489	63.3502	55.7209	62.7018	73.9335	75.8713	66.3054	43.7272	71.0743	51.104	69.0576	63.5973	43.3281	59.1295	56.5023	55.5062	76.4396	52.0564	58.7082
Glucose	0.7697	0.495	0.7032	0.3515	0.3511	0.3988	0.2849	0.6439	0.4962	0.3737	0.9855	0.7983	0.5168	0.8772	1.9175	0.818	0.8538	0.3985	0.7669	0.8921	0.7914	0.8659	0.9198	0.2343	0.6664	0.2926	0.2503	0.394	0.2131	0.4978	0.6134	0.553	0.757	0.5329	1.2866	0.698	1.4115	0.5692	1.0098	0.6155	0.3652	1.3813	0.6218	0.8848	0.9264	0.6796	0.8493	0.8402
Glucose 1-phosphate	0.6354	1.2772	0.812	-0.0268	0.3199	1.4533	0.8945	1.5582	1.0631	0.9356	1.2319	0.692	0.8024	0.7345	2.432	0.9489	0.9666	1.0199	0.8048	0.8917	0.7417	0.984	1.0885	1.0743	0.935	1.075	1.0901	1.114	1.6581	0.5607	1.0378	1.4516	0.7839	1.0478	1.2313	0.6344	1.0381	1.3956	1.8427	0.5865	1.0466	1.465	1.7732	1.4435	1.1725	1.5657	1.6265	0.4025
Glutamic acid	211.902	229.547	243.726	214.398	204.741	212.401	221.642	212.067	210.884	197.496	205.747	171.027	208.619	176.712	162.834	208.27	169.389	215.069	171.73	187.575	218.804	174.583	176.177	223.12	208.629	216.758	209.737	192.992	227.558	211.075	208.606	218.885	215.155	198.778	180.63	196.709	147.48	190.914	177.735	171.378	176.388	191.585	179.412	156.406	195.149	154.162	177.561	215.863
Glutamine	74.5275	70.175	71.6165	70.4271	69.1988	69.7722	67.3162	73.3531	84.4938	198.173	72.6219	67.4816	65.2401	64.0727	61.5186	78.4358	57.4273	75.2422	71.0038	177.712	76.8931	71.4748	61.6512	80.1715	73.3845	87.8012	91.5059	68.5724	75.4107	82.2187	81.8115	84.3609	84.7653	81.7613	77.0123	80.5566	64.6867	96.9	76.3296	76.176	83.0935	77.9872	67.6439	64.5876	76.9668	64.8004	71.8446	71.7487
Glycerol	9.5626	9.3703	9.1259	7.6324	9.8303	8.2382	8.4616	9.018	8.9087	7.5836	8.6616	9.4891	7.8679	8.592	7.7931	8.9262	7.3184	9.0157	7.9316	8.5957	9.6432	8.6882	9.1582	8.1164	7.9466	8.0882	7.5954	7.3328	8.696	8.8803	8.6957	9.8759	9.1885	9.0328	9.0444	9.1344	7.5301	7.9846	7.0354	7.7278	7.8116	8.6236	7.5367	7.8421	8.1261	7.9251	7.3857	9.651
Glycerophosphocholine	163.734	170.726	146.997	139.457	147.479	115.934	143.467	176.935	143.635	104.963	148.802	133.895	124.169	129.341	99.6855	117.698	130.321	137.98	138.22	101.517	127.533	152.266	149.006	140.102	152.892	148.744	152.317	125.689	151.107	134.861	139.582	135.6	136.953	138.862	188.74	169.711	142.547	173.581	216.761	184.643	138.883	206.153	157.141	116.702	151.128	170.014	154.623	163.393
Glycine	60.4116	55.7644	34.334	34.0855	55.2815	52.9021	44.8945	35.8774	44.6764	41.1177	42.0994	64.4712	46.4515	97.2043	28.8831	37.3673	71.8847	36.4757	42.0896	51.8729	36.9224	57.2225	103.355	38.3766	50.0036	40.0612	37.3564	52.8587	38.968	38.1425	41.4263	38.9585	42.3263	45.8861	55.8304	42.5694	122.67	34.6149	65.8506	49.714	37.0511	51.2918	47.6805	61.9531	38.1648	48.8207	52.7454	90.504
Histidine	0.267	0.608	0.5329	0.0916	0.356	-0.074	0.1712	0.5232	0.2761	0.6471	0.3602	0.4465	0.7229	0.3433	0.4055	0.5507	0.5957	0.4727	0.4266	0.3121	0.3701	0.4608	0.264	0.377	0.4343	0.6854	0.2451	0.1022	0.3741	0.2301	0.2465	0.5499	-0.0131	0.1316	0.3319	0.3856	0.0609	0.1966	0.0548	0.1558	0.627	0.2566	-0.0598	-0.0431	0.3908	0.6421	0.597	0.6622
Hypoxanthine	6.5509	7.7519	6.6379	6.3063	7.4072	6.9715	6.8797	6.3688	5.954	6.2783	6.781	5.8214	5.8999	6.5458	4.3773	6.0048	5.7894	5.6932	4.9613	5.949	5.7082	5.4909	6.1022	6.5017	6.1448	6.2873	6.8332	5.3434	6.6827	6.604	6.4205	6.193	6.447	8.1388	5.9338	6.0767	7.8879	6.1512	5.7396	6.8333	5.3081	4.5746	6.1016	6.1964	5.1581	5.5506	6.4654	7.16
Inosine	9.6155	9.5178	12.2239	12.4375	9.6678	12.2936	10.4824	12.5208	15.3449	9.2555	12.3615	7.806	4.9905	7.7592	5.1325	6.5861	6.82	8.3564	7.8168	11.6677	10.5103	11.0941	12.6487	11.2441	8.0195	11.7763	13.2308	9.1034	10.9318	11.0835	11.2354	11.8677	12.3583	15.3388	12.2442	12.2475	12.1061	13.9561	10.6158	10.9552	15.0178	10.1545	13.093	12.7686	11.852	11.7179	9.9293	11.2975
Inosinic acid	4.3599	4.8067	4.3058	4.1263	4.3281	4.2221	4.9496	3.6942	3.5633	3.2959	3.4174	3.4632	3.616	3.805	2.49	4.0901	3.4495	3.4838	3.6671	4.0249	3.3702	3.508	3.5906	4.3833	4.6697	4.8121	3.9806	3.9876	4.3692	4.0377	3.8728	3.3846	3.6299	2.9184	3.7611	4.0478	3.3229	3.7949	4.2107	3.9133	2.8406	4.3973	3.2611	3.1586	3.5144	3.3432	3.6883	4.5065
Isoleucine	2.9975	2.6946	2.1134	1.9793	2.6063	2.5323	2.5081	2.2895	2.3788	2.6472	2.5559	2.9219	3.0544	2.7779	3.3669	2.9959	2.6288	2.6061	2.7822	2.86	2.8201	2.4884	2.5751	2.6059	2.872	2.6201	2.5366	2.6064	2.645	2.8431	2.6789	2.4566	2.434	2.5989	2.3539	2.7796	2.6698	2.7563	2.9698	2.4001	2.4839	3.2083	2.303	2.4812	2.3783	2.1413	2.6116	2.4665
Lactic acid	392.604	371.387	363.167	295.318	379.084	349.032	377.534	355.487	353.892	316.572	388.678	378.656	301.733	325.6	263.827	327.461	318.687	349.335	340.534	358.657	391.416	351.624	400.274	384.803	411.09	371.196	349.955	358.14	402.136	385.43	405.602	388.502	418.91	356.921	387.725	426.482	468.045	443.038	444.787	399.166	349.964	432.652	369.943	389.991	385.55	403.156	365.404	409.071
Leucine	6.609	6.3548	6.0678	5.0396	6.5467	5.9071	5.7701	5.6539	6.1822	6.6893	6.1692	7.0534	6.8573	6.9644	7.4701	6.881	6.2906	6.8041	6.5188	6.8294	7.3932	6.8269	6.0534	6.0737	6.339	6.0315	5.8016	6.3676	5.9483	6.3575	6.3202	6.2459	6.4473	6.901	5.3101	6.5055	5.661	6.4971	5.9734	6.3175	6.1483	6.7213	5.176	6.2766	6.4936	6.7362	6.6126	5.8648
Lysine	72.7118	67.7646	54.756	53.5543	84.072	52.2434	55.1943	62.7199	71.5714	66.3228	67.9687	74.0733	51.9943	68.9583	47.5771	62.4037	57.2091	65.4893	62.0968	74.1591	52.5262	77.0281	67.5085	51.632	59.1633	66.1382	72.169	56.5716	66.601	63.4176	61.9098	55.0025	62.1396	71.7185	73.5014	64.8093	44.1915	70.1366	51.6716	67.4622	62.4773	45.1424	57.6186	55.6666	55.1937	73.2078	52.7414	59.1612
Mannose	-0.0151	0.1411	0.0394	0.3394	0.2812	0.0388	0.3	0.6159	0.3321	0.5166	0.0721	0.2116	0.1584	0.3638	0.595	0.4105	0.2444	0.126	-0.1224	0.2654	0.1446	0.2132	0.322	0.3892	0.2177	0.0029	-0.1289	0.0822	0.0135	0.3469	0.2569	0.0604	0.0678	0.2172	0.2259	0.2815	0.6996	0.0739	0.3858	0.3831	0.1236	0.6998	0.4599	0.4982	0.3699	0.5429	0.5387	0.1258
Methionine	3.5209	3.237	3.0762	3.0125	3.244	3.0501	3.314	2.7164	3.096	3.2326	3.4477	3.1418	3.3033	3.1716	3.444	2.9591	3.2095	3.1674	3.2869	3.4154	3.167	3.1954	3.4309	3.3894	2.9311	3.4331	3.189	3.2797	3.206	3.2666	3.1617	3.1612	3.1917	3.3517	3.2667	3.3509	3.4348	2.966	3.0194	3.5942	3.4295	3.1747	3.2574	3.1538	3.2913	2.8859	3.3362	3.3976
myo-Inositol	106.692	104.424	81.7885	81.3308	104.305	83.3394	99.0524	93.0565	89.8612	43.5494	96.5279	94.941	84.3147	104.951	62.7029	77.6551	95.1162	77.4644	79.8444	49.8503	84.9078	98.1046	121.761	81.7497	99.3858	91.5285	83.5958	99.27	87.6358	86.9372	97.6437	89.0483	92.1961	77.3275	101.925	93.5423	118.971	93.5711	112.901	104.768	81.4616	104.059	89.5434	89.1743	92.8623	93.768	103.197	112.867
N-Acetyaspartic acid	356.962	376.293	374.534	343.723	352.267	352.069	345.615	353.062	348.315	319.185	360.843	348.879	331.876	371.883	262.452	361.192	304.557	360.153	305.348	350.279	339.697	331.586	378.375	352.595	351.646	363.103	363.392	326.004	367.708	356.098	345.47	341.854	373.151	353.154	365.81	350.7	318.753	341.005	328.879	340.459	284.081	323.263	308.283	280.677	314.292	312.402	305.886	374.088
NAD	0.5572	0.6934	0.6045	0.5963	0.1995	0.0975	0.354	0.3896	0.2934	0.2269	0.5587	0.2729	0.2923	-0.0189	0.6635	0.6433	-0.0487	0.9891	0.2421	0.4388	1.121	0.3583	0.0916	1.4968	0.1765	1.3473	1.877	-0.1416	1.3941	1.9813	1.0272	1.0809	1.8017	1.5357	0.3005	1.1907	0.1307	1.683	-0.1239	0.522	0.9411	0.1706	0.6032	0.3944	1.2542	0.3252	0.2545	0.4274
Niacinamide	2.4333	4.1549	2.4526	2.0655	2.8721	2.5117	2.5447	3.0858	2.7843	2.4811	2.1774	1.9613	1.9072	2.2594	2.078	2.0998	2.45	2.0027	1.9158	2.4852	1.5938	2.2101	2.6064	2.1904	2.1761	2.0492	1.6527	2.1074	1.8191	1.7879	1.7714	1.4234	1.8452	6.2647	2.2463	2.0288	3.0506	1.9059	2.9182	2.5998	2.6027	2.7449	2.3663	3.2691	1.5265	2.0318	2.5965	3.4245
Phenylalanine	1.2494	1.1792	1.1483	1.6557	1.8073	1.5906	1.0553	1.8085	1.3864	3.282	1.458	1.4964	1.3482	1.5435	1.3594	1.1841	1.3902	1.2593	1.4105	2.4862	1.4179	1.6938	1.6478	1.7298	1.3889	1.4493	1.5548	1.764	1.4802	1.5204	1.3086	1.6703	1.4448	1.781	1.302	1.6631	1.9696	1.2169	1.3576	1.3406	1.466	1.3814	1.5674	1.7352	1.4569	1.6027	1.2938	1.4648
Phosphorylcholine	136.14	135.686	138.322	140.916	127.171	129.985	138.682	134.045	151.601	148.254	130.079	100.613	117.101	100.544	110.612	136.195	104.734	138.009	120.606	129.344	120.828	110.554	100.242	123.276	117.184	142.802	143.457	106.401	133.261	117.808	120.64	120.679	116.252	127.256	104.745	117.49	93.8364	133.455	127.271	113.663	141.17	111.43	110.489	107.04	112.154	101.13	112.856	130.115
Pyridoxine	0.0719	0.1048	-0.0303	0.0977	-0.0223	0.04	-0.0667	0.0526	0.2785	0.115	0.118	0.2057	-0.0175	0.0495	-0.0716	-0.053	0.0813	0.072	0.0304	-0.1133	0.0413	-0.1169	-0.0648	0.0299	0.1149	0.0577	0.0924	-0.0464	0.2037	-0.0879	0.1255	-0.0389	0.0788	0.09	0.1064	-0.128	0.2154	0.0189	-0.1481	0.1215	-0.1163	0.216	0.2647	0.2905	0.0258	0.1359	0.0215	0.2567
Pyroglutamic acid	10.0155	9.747	9.6119	9.5304	9.467	9.6302	9.5147	9.6755	10.4403	19.1765	9.6146	9.7537	10.38	10.6633	10.0735	10.6918	9.6529	11.0999	9.9399	18.4771	10.6479	10.4839	9.33	10.4993	10.4764	11.2116	11.4324	10.9541	10.0934	11.1279	10.6488	10.5638	10.7096	10.8135	10.1268	10.7635	8.6824	12.0488	10.1174	10.4607	11.0386	9.9796	9.1281	9.3715	10.3004	9.0257	10.3535	9.4877
Succinic acid	14.4265	13.9234	21.4106	14.4865	10.3842	8.3467	12.3776	34.6161	9.959	10.7882	8.4861	13.4679	18.1242	12.805	13.8363	14.5499	10.3793	20.9202	9.6421	12.0918	20.417	12.2241	8.8849	16.0279	12.8323	15.5253	15.5785	9.1906	15.0298	14.6141	13.7708	15.148	15.5887	11.9215	23.7063	23.123	7.5931	19.6725	32.8745	20.4871	10.1859	38.9915	14.591	8.3011	27.622	10.8849	9.5133	12.6866
Taurine	37.3663	35.1918	41.6519	42.9896	31.0986	45.966	41.063	33.9496	44.5691	26.4304	40.2956	31.6961	38.468	24.6015	35.0816	40.8093	28.1315	41.073	38.4918	26.0759	37.5388	30.091	25.6534	41.3586	33.1119	38.83	43.4288	31.6014	40.8029	44.9862	43.3009	42.3628	41.2768	38.6901	25.5305	30.0967	21.3073	44.024	32.5499	27.9273	38.9817	31.2333	36.5381	31.3721	36.9298	28.204	29.3193	30.4732
Threonine	10.0174	9.6926	9.5841	9.0398	9.2302	9.1409	9.0923	8.7519	8.7765	9.5174	9.129	9.1065	8.6238	9.7604	8.8514	9.5592	9.2205	9.0474	9.1311	8.9726	9.14	8.8398	9.1761	9.9299	8.9106	9.7449	9.4506	8.7741	9.2325	8.8061	8.5228	9.1573	9.0569	8.2779	8.9931	9.8318	8.4785	10.1174	9.0916	9.167	9.2332	9.7848	8.2964	9.0865	9.2615	8.5103	9.1271	9.8237
Tryptophan	0.0671	0.1269	0.2254	0.0806	0.0781	0.2374	0.2474	0.4193	0.2277	0.4635	0.1296	0.046	0.3261	0.1528	0.0927	0.0417	0.221	0.2645	0.1656	0.3055	0.0448	0.259	0.068	0.3735	0.2888	0.1992	0.2139	0.2343	0.0709	0.3029	0.2131	0.0413	0.2665	0.2081	0.2387	0.2536	0.3521	0.2701	0.1633	0.2275	-0.2212	0.1039	0.3799	0.3434	-0.0018	0.161	0.1751	0.3549
Tyrosine	1.5831	1.5132	1.3277	1.1732	1.2704	1.2142	1.3337	1.7628	1.6539	3.8342	1.528	1.2269	1.1921	1.233	0.1796	1.3211	1.0743	1.5861	1.4835	2.8016	1.0732	1.2009	1.2222	1.1526	1.2981	1.1723	1.0896	1.5767	1.3409	1.2844	1.3193	1.3513	1.1545	1.9066	1.6177	1.2447	0.589	1.1226	1.3802	1.7033	0.7554	1.3885	1.2198	1.4205	1.2301	0.8852	1.008	1.5903
UDP-sugars	5.5697	5.7315	6.5843	6.3347	5.7156	5.9072	5.9221	7.6919	6.6471	3.9068	5.4118	6.0453	5.2591	5.8436	7.414	5.8278	5.3984	5.2821	6.0112	5.0295	4.8687	6.1042	6.7751	6.0627	5.0593	5.5806	5.368	5.2194	4.6994	5.2404	5.698	5.5955	5.2513	4.887	6.8122	5.8658	6.8771	5.9912	5.8873	5.2449	5.8791	4.4888	6.1872	5.2585	5.5116	6.1854	4.7336	6.3643
Uracil	0.1669	0.1908	0.3313	0.344	0.3157	0.231	0.1155	0.5762	0.397	0.4283	0.4375	0.3687	0.1047	-0.1412	0.3683	0.4074	0.0966	0.1765	0.4172	0.3208	0.4391	0.2406	0.2818	0.4386	0.1663	0.4767	0.2132	0.1884	0.2467	0.148	0.1013	0.573	0.1851	0.2516	0.9573	0.3658	0.4775	0.5615	0.85	0.3276	0.4659	0.2635	0.6577	0.8057	-0.0416	0.2852	0.001	0.4358
Uridine	4.4367	4.8669	3.6841	4.3932	3.6906	4.0335	4.0396	3.145	4.634	4.23	4.5955	4.3732	4.3831	4.7367	3.7982	4.5922	4.0593	3.9965	4.2995	4.1615	4.2424	4.556	4.5001	3.7485	4.6547	4.5944	4.031	4.8756	4.2187	4.2085	4.1621	3.6111	4.7179	4.4271	2.3039	3.1412	4.9095	4.3915	1.7122	3.8104	2.978	3.5778	3.3313	4.4001	3.9173	3.8624	4.8845	4.0826
Uridine diphosphate-N-acetylglucosamine	1.5234	1.9962	1.9039	2.311	1.8045	1.9199	1.4359	2.6786	1.7584	1.6236	1.4706	2.1981	2.1362	2.0905	3.1655	2.4972	1.6838	2.1938	2.3102	2.0364	1.9729	1.908	1.643	2.3331	2.2721	2.3631	1.7085	1.4534	1.621	1.743	2.0337	2.5023	1.4382	1.1045	1.5575	2.4185	2.1139	1.8911	1.485	1.7408	1.8673	2.198	2.347	2.2614	2.5194	1.7948	1.7507	1.3302
Valine	4.1656	4.0218	3.9757	3.6825	4.007	4.5403	3.9071	3.8434	3.8722	4.6464	3.8175	4.6011	4.432	4.0536	4.0593	4.3567	3.9203	4.7483	3.913	4.4343	4.8755	3.5649	4.0926	4.499	4.0883	4.2	3.9863	3.792	4.023	4.0647	4.1907	4.2289	4.234	4.1892	3.8362	4.3443	3.2954	4.5646	4.3634	3.8365	4.0126	4.0565	3.3325	3.7787	4.0619	3.7592	3.7696	3.5695

## Sheet: Liver
Sample	048_4675_f_3_liver	049_4674_f_3_liver	050_4676_f_3_liver	051_4658_f_3_liver	052_4659_f_3_liver	053_4657_f_3_liver	054_4419_m_3_liver	055_4503_m_3_liver	056_4474_m_3_liver	057_4502_m_3_liver	058_4475_m_3_liver	059_4504_m_3_liver	120_4377_f_6_liver	121_4378_f_6_liver	122_4371_f_6_liver	123_4375_f_6_liver	124_4381_f_6_liver	125_4376_f_6_liver	126_4038_m_6_liver	127_4039_m_6_liver	128_4043_m_6_liver	129_4042_m_6_liver	130_4040_m_6_liver	131_4041_m_6_liver	192_4069_f_12_liver	193_4066_f_12_liver	194_4063_f_12_liver	195_4071_f_12_liver	196_4065_f_12_liver	197_4070_f_12_liver	198_3944_m_12_liver	199_3947_m_12_liver	200_3956_m_12_liver	201_3957_m_12_liver	202_3945_m_12_liver	203_3950_m_12_liver	264_3406_f_24_liver	265_3411_f_24_liver	266_3422_f_24_liver	267_3405_f_24_liver	268_3421_f_24_liver	270_3410_f_24_liver	269_3540_m_24_liver	271_3522_m_24_liver	272_3544_m_24_liver	273_3539_m_24_liver	274_3527_m_24_liver	275_3528_m_24_liver
Group	1	1	1	1	1	1	2	2	2	2	2	2	3	3	3	3	3	3	4	4	4	4	4	4	5	5	5	5	5	5	6	6	6	6	6	6	7	7	7	7	7	7	8	8	8	8	8	8
3-Hydroxybutyric acid	4.8531	4.2701	3.216	5.8151	3.6887	3.4902	3.7334	3.96	3.7462	3.798	4.3816	4.6631	6.2841	4.5383	8.8118	4.5103	4.787	8.0613	3.6432	5.2776	3.5981	5.1451	3.4875	4.0321	3.2316	3.6756	3.8122	2.8536	2.5684	3.2677	3.3499	4.5892	3.9203	5.4653	3.2879	4.7628	16.891	3.8266	3.9348	4.0785	5.4659	4.4698	18.4851	3.006	4.4854	3.6431	4.273	8.9499
Acetic acid	11.8652	11.3877	9.0946	12.9444	11.8064	9.7177	10.1821	11.5429	9.0108	10.4815	12.7796	12.4623	12.4064	14.037	16.4196	13.0384	10.2028	11.8617	9.9266	11.8623	10.2732	13.4092	8.8983	11.3303	12.103	10.6933	24.4242	10.1716	8.7344	11.9482	9.0531	11.9136	10.0961	15.3609	7.8928	11.5647	12.7343	8.8424	10.0169	8.4304	13.3351	11.9015	12.6445	6.4377	9.822	9.3378	10.1829	13.3501
Adenosine monophosphate	11.0136	5.5551	8.0289	27.2953	9.4819	5.8353	6.1123	11.6577	8.4693	6.7629	15.4616	12.938	14.1665	12.453	15.1782	10.0085	12.6385	12.7807	13.4551	15.4422	15.2172	10.1158	13.738	13.1685	10.1252	12.1	9.6814	9.085	11.4601	8.0428	14.9166	11.3691	17.191	15.7468	14.5396	15.9505	8.6736	6.123	8.1161	10.9837	10.6115	17.6425	9.063	6.2839	12.0744	15.6901	14.7235	12.557
ADP	3.5427	6.1648	5.1146	12.1307	3.9869	3.636	4.8969	4.0547	2.2013	2.944	2.563	3.5822	4.1971	5.1348	4.6634	4.8947	4.4546	4.5646	4.1259	4.7341	5.528	5.09	4.7128	5.1592	4.5689	3.9504	4.5079	4.6928	4.4947	5.6258	4.6849	4.3769	2.7672	3.2605	3.0269	3.8982	3.7795	2.1299	3.3215	3.8279	2.8584	3.9801	3.8781	2.6909	2.8195	4.0133	2.1605	3.6515
Alanine	57.3882	55.3331	49.164	60.7537	65.6961	48.1113	46.3065	52.5394	46.6474	48.7521	62.4752	48.0076	55.2597	50.9159	44.5203	62.5713	57.2857	47.143	54.2244	46.6246	41.7054	55.4644	49.7366	53.8694	55.9309	45.6541	59.3744	49.2318	62.4836	58.7281	52.6125	59.4737	71.8173	61.0464	55.5396	56.4179	44.9706	51.997	62.9163	70.3866	55.001	48.316	44.415	26.574	54.2407	50.4152	47.5227	42.3346
Arginine	4.7179	3.8083	4.473	4.1896	4.9316	4.9444	4.6175	4.6365	4.2414	4.9233	4.3795	5.081	4.5834	4.8899	4.5733	5.7718	4.5928	4.7575	4.1156	4.2488	4.8256	4.281	3.6843	4.525	4.2251	4.3694	5.8568	3.8262	4.1624	4.4824	4.138	4.4555	4.0618	3.9694	4.3504	4.0923	4.4614	5.2177	4.3078	4.5123	4.1092	4.5891	4.4231	4.5799	4.9075	4.8347	5.0892	5.2164
Aspartic acid	2.0052	1.1886	1.3374	12.0082	1.1184	1.3119	1.6166	1.209	1.4222	1.3753	1.615	1.3733	2.8718	3.4765	2.6554	3.2193	3.0676	2.7402	1.7381	1.8517	1.7278	1.9084	2.1773	2.0045	1.3857	3.2467	2.0588	3.2097	1.9695	1.5576	1.3858	1.418	1.5824	1.6341	1.7451	1.2786	3.0392	2.7345	1.2777	1.4192	2.1786	1.4796	3.2821	1.1788	3.4773	1.609	1.8389	2.3086
Bile acids	1.3936	1.2961	1.4002	0.4342	1.416	1.8333	2.0897	1.4052	1.1282	1.5163	1.3816	1.416	1.1316	1.8632	1.0243	2.2716	1.4055	1.6035	1.1434	1.5566	1.4523	1.4123	1.2168	1.189	1.2517	1.294	2.6275	1.1071	1.4081	1.6177	1.4167	1.5854	1.2375	0.9986	1.2479	1.2944	0.5803	1.409	0.96	1.5524	1.0281	1.561	0.6303	1.7608	1.1088	1.1454	1.4798	0.9185
Choline	32.7777	23.6409	27.6624	29.6307	31.0047	39.8324	28.4837	33.0803	30.7632	25.3891	26.0318	47.0618	55.7345	105.219	87.6046	58.2446	32.1601	47.2645	21.7692	28.7349	23.4431	30.8115	26.7974	35.1679	21.7598	34.5067	21.3578	30.4435	23.7069	27.1142	21.7639	20.9224	23.4988	24.3913	30.0406	25.4324	37.9228	30.0249	30.3461	22.3062	23.1943	25.7186	40.0837	24.7698	39.7783	30.8032	61.5201	74.4457
Creatine	18.0666	289.81	317.378	703.98	21.9215	164.878	205.632	23.0596	38.0382	24.8697	17.0885	17.7439	19.1377	19.8055	18.0307	71.8508	20.5563	17.8632	14.4641	17.2817	19.7225	18.9867	14.0872	15.0971	130.142	19.1745	68.2427	268.494	26.1578	277.199	14.9969	106.235	16.5016	15.1186	15.1936	15.239	18.546	17.7152	17.3674	18.3728	71.5205	16.9539	18.5023	15.2144	23.0712	21.9738	26.2906	20.4383
Dimethylamine	4.2001	4.8657	4.6625	2.6991	8.3601	4.4009	1.9656	1.7488	1.8618	1.411	2.0477	1.7701	2.5357	1.9378	2.6423	2.8642	2.5409	2.5724	1.3205	1.4734	1.4712	1.7195	1.4587	1.6276	6.6633	3.5599	4.4679	4.6275	3.8104	4.6221	1.6441	1.4863	1.3553	1.7609	1.4246	1.5377	2.6579	3.8331	4.6442	3.605	5.033	1.9512	2.6471	1.0078	1.6138	1.5557	1.8346	1.3317
Formic acid	0.3537	0.3298	0.4386	0.9021	0.3532	0.4006	0.1905	0.5586	0.2205	0.2724	0.2976	0.3148	0.313	0.4841	0.6688	0.4786	0.467	0.2834	1.0964	1.6293	0.5138	0.8273	1.4048	1.0275	0.5393	0.6328	0.4193	0.5012	0.3647	0.6103	1.1349	1.1223	1.0688	0.3635	0.431	0.8101	0.3134	0.4807	0.5383	0.4319	0.4488	0.2871	0.3993	0.1067	0.2936	0.3889	0.514	0.414
Fumaric acid	0.7778	2.5986	2.4567	4.0671	1.4239	1.914	2.2242	0.7971	0.8302	1.4664	1.2028	0.6754	0.3389	0.5111	0.4479	1.1031	0.6784	0.6766	0.8983	1.0076	0.4504	1.042	0.7712	0.5205	1.1976	0.6002	1.306	1.3755	1.0184	2.1972	0.8489	1.251	1.4177	0.8605	0.8208	0.5334	0.4969	0.8445	0.7511	0.7626	0.7023	0.7014	0.3574	0.1909	0.7087	0.4721	0.9658	0.4263
Glucose	83.0014	135.241	134.907	10.2686	132.342	137.123	137.843	163.701	160.329	149.941	212.591	131.468	63.9234	37.8858	18.2405	60.4412	145.01	125.725	180.429	179.034	108.158	167.971	167.897	156.462	134.288	90.6893	121.09	156.236	212.269	123.588	171.379	175.589	187.299	169.078	172.19	182.326	109.914	125.142	170.659	143.36	136.298	196.095	109.733	80.9554	116.341	149.358	92.5576	70.0171
Glutamic acid	18.5366	21.9133	25.508	81.5448	19.7669	22.4244	20.9422	14.4177	23.4649	19.9164	24.383	14.4181	21.1775	35.1575	30.5851	25.9769	20.4942	18.4213	15.2895	13.6625	14.069	17.3912	13.5737	14.039	23.1917	18.5312	18.8024	30.6828	21.9055	26.2388	14.9098	20.0002	23.2862	22.4182	12.541	11.9151	19.125	20.2706	16.3633	17.9709	18.7885	15.3075	19.2606	12.5247	25.9914	18.8065	20.7479	22.1377
Glutamine	25.2253	34.5484	30.9366	83.657	28.4135	32.8313	30.2184	33.3349	29.2923	21.3891	38.3041	31.0771	29.7898	29.0677	29.5313	29.0044	33.2815	31.2235	35.5081	31.0375	18.0911	27.6896	31.0464	32.9241	38.0153	32.961	24.7353	33.1844	33.638	35.5625	33.4867	33.1703	38.1362	31.4631	30.6729	31.3339	36.8257	30.7272	30.8194	31.1975	30.881	32.7468	35.8545	26.6039	27.5869	27.7661	32.6305	30.0789
Glutathione	11.0892	11.1316	9.7276	4.6967	10.058	7.2225	8.5361	8.2287	9.9271	4.2167	11.8854	8.311	7.4488	5.3775	5.2489	5.7066	12.8834	11.1377	12.734	14.8927	9.5886	13.5145	12.4291	11.7933	10.2729	9.2901	10.0051	6.9658	11.2621	7.3219	9.9669	7.8062	8.8376	11.2514	9.2416	10.4599	4.6348	6.0711	10.3435	8.138	8.0065	14.646	4.1373	6.0906	9.35	10.5825	4.2073	5.1809
Glycerol	25.625	36.7994	46.2047	19.4836	30.7493	41.3942	38.4232	38.1367	43.4551	38.9711	53.5598	36.4262	21.8269	20.0661	21.0316	24.0741	26.1876	24.0369	39.5204	39.0357	23.4274	32.8713	35.1553	35.6182	34.3597	22.438	31.29	76.0812	80.6221	33.214	45.3084	57.5488	38.173	38.9354	47.9354	39.3369	31.607	32.8621	44.1634	34.2521	38.3212	46.4323	32.6536	30.4562	33.6171	34.2957	28.0289	25.6124
Glycerophosphocholine	69.3711	129.878	126.465	169.829	85.7324	107.593	80.9746	88.1321	68.1698	91.6413	73.1277	67.9188	64.1035	57.2533	56.9468	72.3156	84.3479	72.8231	79.5347	70.7039	112.745	73.5896	71.7334	77.4811	82.915	77.5681	92.2097	107.626	100.836	98.4926	88.4421	89.4897	93.6151	74.6725	98.4445	81.8079	83.4519	72.9134	90.314	128.315	89.3053	79.0255	81.4372	62.0797	103.621	100.07	82.7201	92.9438
Glycine	48.8568	49.8731	57.4995	27.7955	52.0417	47.8433	45.7326	48.5876	45.3554	40.1518	60.9986	53.0386	53.0174	52.0209	57.5583	48.6423	50.7326	46.2738	44.2192	49.6136	42.97	47.0691	45.5303	48.1115	52.4471	48.0879	53.943	56.6041	51.2648	47.3953	50.9986	49.5777	58.7736	48.677	57.7661	55.69	47.4819	41.1596	52.1749	49.4624	48.1065	62.0363	49.4224	30.6037	48.2771	61.6991	57.4607	51.1386
Glycogen	12.9899	58.9799	130.778	4.3292	30.3746	76.904	76.3641	67.4669	95.4921	76.9933	128.492	48.0573	8.9536	6.7889	5.0523	9.2579	24.5153	18.2621	82.0839	82.0134	30.5618	46.3355	73.8397	66.1193	58.1939	15.364	39.4727	243.284	268.255	53.7965	101.529	186.601	63.6082	90.1545	123.317	83.8603	39.9287	57.9668	105.105	57.1972	82.5082	99.0422	43.6668	24.7464	38.7103	52.7346	16.0518	9.4725
Histidine	3.2321	3.5247	3.4033	3.563	3.5351	3.5449	3.6217	3.7513	3.3105	3.4109	4.9279	3.8599	4.0289	3.7611	3.8285	3.6617	3.4758	3.4769	3.4223	3.2244	3.2715	3.8147	3.3662	3.8932	3.7176	3.9086	3.3648	3.2985	3.4973	3.5149	3.6063	3.4729	4.6752	4.3612	3.3825	4.1075	3.1623	3.245	3.7733	3.5242	3.7133	3.9357	3.1137	2.2602	3.5009	3.9327	3.7436	3.7999
Inosine	5.2269	4.3596	4.7997	10.1803	6.9465	5.415	4.5825	6.1922	5.6881	6.6464	6.2433	5.8162	5.9583	6.9749	7.0434	7.318	6.5319	6.9022	5.6434	5.418	5.1913	4.8196	5.6684	4.7316	5.742	6.276	6.0024	5.4956	6.1292	5.1144	5.7898	5.1407	5.9526	4.8904	6.0487	5.8588	8.7013	6.9763	8.9026	5.703	6.3049	5.9887	9.2628	3.5974	6.0617	6.2124	5.3315	6.4905
Inosinic acid	3.1101	22.8605	20.7881	34.2748	3.3885	13.1933	14.611	3.8096	3.1086	4.9197	2.4909	4.6691	9.9253	5.553	12.784	7.1762	3.3678	5.0459	5.9746	4.8697	5.9247	3.1125	5.924	3.4692	12.0401	10.3979	9.7753	16.7544	4.0932	22.3275	3.0131	7.8368	8.4943	4.3864	3.8208	3.9245	3.1841	5.5931	2.0431	5.4657	7.6021	2.1381	2.8264	1.48	2.1757	3.2789	4.0291	2.4069
Isoleucine	4.8455	3.6171	4.2464	2.5295	4.5422	4.5254	4.3712	4.8937	3.5557	3.869	4.5431	5.9098	5.2786	5.3859	6.4649	5.8202	4.6268	5.5761	4.4341	4.4499	3.5609	4.0761	3.6328	6.4204	4.1597	5.4729	4.6231	4.0472	4.3881	4.3074	4.1772	3.7529	4.5492	3.8449	4.5105	3.8345	5.5377	4.4956	3.9792	3.8592	4.0358	4.761	5.6629	3.5986	4.6444	4.9316	4.78	6.5793
Lactic acid	282.747	602.252	528.411	847.806	373.174	398.107	428.881	365.739	280.177	322.787	339.834	333.7	195.683	167.829	126.193	284.308	322.024	258.519	348.542	284.476	340.13	381.932	357.887	338.957	398.103	244.841	394.183	373.105	324.314	452.156	351.411	417.937	405.88	351.437	380.578	411.918	224.587	256.045	364.654	376.816	320.743	347.406	225.587	242.911	374.982	401	321.12	278.729
Leucine	15.9811	11.335	12.9717	7.4965	15.576	14.5793	14.0761	16.7602	14.367	18.6797	15.5328	18.5584	15.6148	16.436	17.9528	17.8948	15.1909	16.4904	14.7719	13.7878	16.5633	14.3189	12.1002	18.5267	12.9119	15.4577	16.1158	11.8167	13.5012	12.904	13.5771	13.9262	14.654	13.4923	15.206	13.0475	16.3912	15.4566	13.6711	14.3232	13.4139	15.7813	16.4164	15.5442	16.4643	16.1661	16.2431	19.2321
Lysine	11.6822	11.5818	11.3615	10.4942	12.7473	12.017	11.2423	10.7652	10.8591	10.1312	13.0894	12.6566	13.1895	12.3518	12.9342	12.1736	11.3801	11.811	9.3463	10.3623	9.2192	10.1453	9.6001	10.9899	10.5849	12.2337	10.8328	10.4715	10.6235	11.4507	10.9425	10.5901	11.4961	11.2287	11.1678	11.2804	12.3146	10.1973	10.5138	10.1513	11.3873	11.4296	12.3943	9.1228	11.8023	14.1733	12.646	13.1074
Malic acid	4.7815	6.5446	6.7676	8.7589	6.42	5.6178	5.075	3.5157	5.6849	4.5596	4.8653	3.5905	4.4986	4.4735	3.897	4.9903	4.6815	3.8447	3.8137	4.2381	2.7833	4.6785	3.3859	2.531	5.3583	3.7573	6.0996	5.5286	4.5981	6.4398	3.9062	5.3165	4.7408	4.6508	4.6147	3.3107	4.1897	4.7582	4.5304	5.2251	4.9336	6.3184	3.8959	3.0314	5.529	4.313	5.3698	3.8254
Mannose	2.4231	3.9931	3.7322	1.2305	3.6098	3.7801	4.0446	4.872	6.6037	5.8283	8.4792	3.7159	1.6054	1.2216	1.4948	0.9683	2.8065	2.6389	5.1895	3.8857	2.4667	4.7949	4.8912	3.344	4.0161	2.2393	2.7404	3.6661	4.7572	4.1347	4.6071	3.7228	5.689	5.8755	6.019	6.0327	3.1511	3.6158	5.9707	4.9342	4.3965	5.9716	3.2146	1.5774	4.6863	4.0063	2.4998	2.0931
NAD	-0.0258	0.057	0.0812	0.686	0.06	0.2182	-0.0114	0.0476	0.3024	0.1408	0.293	0.0661	0.2329	0.8031	0.1624	0.3219	0.2699	0.3679	0.4306	0.5114	0.2479	0.4798	0.421	0.5321	0.8092	0.2082	0.1662	0.5068	0.4507	0.8505	0.7862	0.9875	0.4294	0.7768	0.2699	1.2525	0.2893	0.2599	0.9824	0.2725	0.6936	1.0507	0.9815	0.1288	0.2728	0.4057	0.2349	0.3976
NADP	0.1689	0.092	0.0221	0.2666	0.2284	0.2347	0.2557	0.0621	-0.1299	0.3092	-0.0248	0.2359	0.495	0.2645	0.3106	0.219	0.4387	0.3639	0.2668	0.3254	0.1761	0.3155	0.454	0.5515	0.422	0.0279	0.3148	0.2479	0.4074	0.3973	0.4385	0.5183	0.2673	0.4247	0.1598	0.442	0.3378	0.2042	0.5315	0.4969	0.3336	0.241	0.5503	-0.0887	-0.1005	0.3195	0.4392	0.3464
Niacinamide	4.3935	5.5256	4.7214	7.6455	4.3336	4.4972	4.9735	4.2424	2.5882	3.2756	5.5564	4.4486	3.1732	4.1499	3.3903	4.484	4.3082	4.3546	4.331	5.2811	3.998	4.0885	4.243	4.9529	4.0496	3.5206	3.748	3.8237	4.2965	4.5172	4.8923	4.6497	5.6179	4.8475	5.2665	4.2509	3.1312	2.6439	3.9121	3.4046	3.3227	6.1127	3.3354	1.9301	2.2548	4.4104	4.5516	3.2178
Phenylalanine	1.888	1.5983	1.6729	1.4497	1.9008	1.7379	1.9337	1.9301	1.7052	2.1568	2.0363	2.3916	1.8487	1.897	2.0848	1.9622	1.9602	2.1207	1.6661	1.7433	1.7015	1.6818	1.465	2.1409	1.5519	1.8958	1.5707	1.7167	1.5659	1.9631	1.6341	1.6903	1.8831	1.8913	2.0309	1.7204	1.688	1.5842	1.4634	1.8027	1.6297	1.9062	1.9305	1.0586	2.1102	2.0926	1.9299	2.1221
Phosphorylcholine	55.8157	92.8052	88.9619	67.4602	82.0247	99.8968	55.0159	67.8885	83.0761	45.029	71.5678	67.87	75.0937	51.1619	50.336	63.3211	69.5536	55.3941	50.7878	36.7058	41.3762	77.0609	60.0518	57.3931	78.2237	64.3057	56.4252	106.615	121.409	77.4919	62.1504	46.7271	62.3815	59.0378	60.5948	62.67	70.5068	59.5638	89.9352	79.6943	88.9921	97.9208	69.1039	55.2688	129.88	65.3515	63.5875	71.6851
Propionic acid	2.3951	1.6334	1.824	1.0439	2.0376	1.9084	1.9025	1.9951	1.8615	2.0551	1.9708	2.4289	2.2176	2.1033	2.5852	2.2873	2.1709	2.0378	1.7929	1.6644	1.9919	1.8469	1.6893	2.4475	1.6327	2.0459	1.9184	1.783	1.8675	1.6607	1.8879	1.8059	1.9211	1.7977	1.7019	1.5732	2.2971	2.2538	1.8678	1.6314	1.7711	1.8256	2.2841	4.1981	1.8011	1.7303	2.1791	2.3709
Sarcosine	7.5346	5.9923	5.7438	2.7543	10.1194	5.5275	5.6357	4.804	5.0753	5.879	7.3672	5.5623	5.7261	4.3604	3.9315	6.4	8.0911	5.3389	5.7213	5.2414	7.4337	7.1693	5.6053	6.1812	7.4125	5.3693	6.308	5.9027	6.5681	6.2562	5.2022	4.5906	6.4054	7.2323	4.9508	5.9198	3.8337	4.3159	6.8712	4.2819	5.2772	7.1894	4.0107	3.6853	4.3133	4.1323	4.8646	3.9903
Succinic acid	23.0317	18.2661	19.9827	8.9208	16.8789	9.8086	25.6318	12.4547	16.2379	17.4907	43.735	15.7461	11.6559	19.402	15.713	24.3839	33.5815	23.406	22.7265	31.0252	13.9142	29.5892	13.4075	18.5029	23.6549	19.8526	21.6921	21.5952	26.8262	33.613	23.6303	32.6906	44.9554	37.1849	11.5635	29.8854	20.1321	15.6357	39.4709	13.3435	31.4842	39.3831	32.3381	10.2026	32.7333	41.2865	31.1898	23.5974
Trimethylamine	4.0799	5.3564	4.9277	4.6523	6.029	4.6388	7.3501	6.4482	6.1644	4.291	5.7074	5.6988	2.6109	2.5765	2.8939	2.6378	2.8248	2.6346	4.8892	4.2065	2.9084	5.4049	4.0119	4.6176	4.3925	3.1163	4.2359	3.742	3.5495	3.6941	4.7511	5.5335	4.1823	6.0234	4.2266	5.161	2.8441	3.2896	4.5928	3.3304	4.9977	7.8782	2.5925	2.6144	3.7878	4.824	4.3633	2.8624
Trimethylamine N-oxide	389.44	591.398	499.713	631.134	519.492	462.989	396.151	387.95	450.954	583.469	501.356	384.233	351.491	199.062	233.048	338.375	399.924	373.344	372.25	270.583	772.705	531.238	384.608	388.376	436.368	301.016	338.554	430.373	369.946	470.656	337.628	316.804	354.728	508.071	311.111	462.326	304.706	304.282	674.87	322.32	493.207	515.217	307.033	180.25	443.983	347.37	331.403	229.425
Tyrosine	2.0634	1.3232	1.4533	1.1309	1.8481	1.5042	1.6752	1.9179	1.4204	1.9788	2.01	2.2641	2.0498	1.8446	2.1291	1.8772	1.7837	1.8737	1.4787	1.4364	1.6432	1.7598	1.3805	2.1048	1.5482	1.9983	1.5219	1.4425	1.4947	1.5598	1.5091	1.5723	1.8077	1.649	1.6893	1.4968	1.8633	1.4712	1.3402	1.6714	1.3754	1.8324	1.8063	1.0249	1.942	1.8961	1.8983	1.9787
UDP-sugars	14.5498	13.8163	11.6864	5.9048	13.7989	12.6016	11.6447	15.0948	12.358	13.1119	14.7428	16.5182	16.2659	14.6214	16.769	12.5068	13.2394	16.962	15.0386	17.3122	18.8022	14.2886	15.3486	17.0585	11.997	15.7447	11.7812	11.8669	14.7785	10.8075	15.3824	12.0619	15.134	13.1045	16.0403	16.4831	9.1967	9.9209	11.6153	12.2186	10.7036	16.0338	9.2289	11.9338	16.5756	20.3826	14.477	15.0531
Uridine 5'-monophosphate	1.2285	1.5007	1.3307	0.9715	1.5382	1.2855	1.3827	1.7871	1.4831	1.3108	1.9845	1.9266	1.5025	1.494	1.6831	1.2312	1.3677	1.6038	2.0716	2.141	2.2031	1.7026	2.1277	2.1517	1.3436	1.2959	1.0389	1.1678	1.6335	1.3853	2.1032	1.6807	2.0531	1.6818	2.1538	2.1662	0.9643	0.8501	1.0746	1.4	1.1824	1.9753	1.024	0.8999	1.9858	1.9982	2.0207	1.7426
Uridine diphosphate glucose	0.9717	0.8776	1.0993	2.0326	0.7171	0.7091	0.6603	0.5554	0.583	0.9354	0.4495	0.8755	1.0491	0.8567	2.1197	1.035	0.1026	0.8573	0.5586	0.8207	1.3272	0.5762	0.8114	0.5387	0.8129	0.7491	1.0695	0.7092	0.4216	0.8862	0.734	0.5449	0.3337	0.5548	0.3505	0.8022	0.6972	0.4841	1.0493	1.0286	0.823	0.4721	1.0689	0.6846	1.1999	1.4979	0.5841	1.0857
Uridine diphosphate-N-acetylglucosamine	2.2852	2.0648	2.0221	1.9729	2.8255	1.7443	1.1987	2.3747	2.6802	2.249	2.6904	2.0383	3.4245	2.9109	4.1614	2.4237	3.0936	2.9112	2.9607	3.6495	3.5875	2.7627	3.4176	2.5801	2.7482	3.8223	3.32	2.259	2.6935	2.5152	2.5479	2.7319	3.655	2.8295	2.8063	2.5899	3.0556	3.1382	2.343	3.3639	3.0745	2.9364	3.3962	1.864	3.434	2.774	2.601	2.8853
Valine	9.6413	7.106	8.7157	5.2287	9.3621	8.7762	7.9134	9.1837	7.2289	7.9426	8.7154	11.2253	10.9	11.1072	12.4434	12.7725	9.3788	10.4706	8.7127	9.1596	9.3586	8.1255	6.3172	11.8469	8.3549	10.2292	10.7458	8.3199	8.7	9.1256	8.4386	8.0692	8.8959	7.5733	8.8803	7.2735	9.4498	8.781	8.2387	8.0496	7.9544	9.101	9.9888	7.0922	8.7223	9.1165	9.4271	12.4017
Xanthine	0.3805	0.2805	0.1865	-0.0577	0.1192	0.3965	0.4915	0.3384	0.2929	0.1389	0.3685	0.1584	0.1783	0.4204	0.3272	0.3041	0.3168	0.101	0.2393	0.3064	0.1949	-0.094	0.0248	0.0037	0.0733	0.1411	0.2172	0.2373	0.1248	0.0018	0.3671	0.1298	0.3939	0.1387	0.2031	0.1394	0.1758	0.2285	0.1393	0.2258	0.153	0.1981	0.4764	0.4589	0.1197	0.3776	0.1326	0.3308

## Sheet: Lung
Sample	060_4676_f_3_lung	061_4659_f_3_lung	062_4674_f_3_lung	063_4657_f_3_lung	065_4675_f_3_lung	066_4502_m_3_lung	067_4503_m_3_lung	068_4474_m_3_lung	069_4419_m_3_lung	070_4504_m_3_lung	071_4475_m_3_lung	132_4375_f_6_lung	133_4376_f_6_lung	134_4371_f_6_lung	135_4381_f_6_lung	136_4377_f_6_lung	137_4378_f_6_lung	138_4039_m_6_lung	139_4040_m_6_lung	140_4042_m_6_lung	141_4041_m_6_lung	142_4043_m_6_lung	143_4038_m_6_lung	204_4063_f_12_lung	205_4069_f_12_lung	206_4065_f_12_lung	207_4070_f_12_lung	208_4066_f_12_lung	209_4071_f_12_lung	210_3950_m_12_lung	211_3947_m_12_lung	212_3957_m_12_lung	213_3945_m_12_lung	214_3944_m_12_lung	215_3956_m_12_lung	276_3406_f_24_lung	277_3411_f_24_lung	278_3410_f_24_lung	279_3405_f_24_lung	280_3421_f_24_lung	281_3422_f_24_lung	282_3539_m_24_lung	283_3522_m_24_lung	284_3540_m_24_lung	285_3544_m_24_lung	286_3528_m_24_lung	287_3527_m_24_lung
Group	1	1	1	1	1	2	2	2	2	2	2	3	3	3	3	3	3	4	4	4	4	4	4	5	5	5	5	5	5	6	6	6	6	6	6	7	7	7	7	7	7	8	8	8	8	8	8
Acetic acid	11.1427	11.2061	11.3505	13.0083	11.1263	16.1618	10.897	10.674	10.6025	11.2318	10.8622	13.418	12.413	12.4619	13.4089	13.6733	13.7495	12.0727	11.9351	13.4278	15.2185	13.277	12.7834	13.9571	12.9045	12.6699	12.476	13.0293	12.3314	12.7933	12.3733	13.2651	12.0158	12.0185	13.2562	13.8877	11.8998	13.7316	12.2558	13.2313	13.0472	15.0768	11.6172	12.1284	12.3519	13.5524	12.1175
Acetylcarnitine	32.7941	26.4755	23.3865	25.1019	26.2113	18.3124	22.3063	25.9905	21.3565	26.8097	25.2362	26.3246	29.9933	29.7272	26.2184	29.724	28.6996	29.7905	26.0294	26.2865	30.2134	25.1303	24.3853	23.7097	23.5763	25.9503	26.6956	22.8099	22.9756	28.5044	27.1853	30.9429	30.8671	27.61	20.7553	31.2339	23.2323	26.2378	25.0065	22.698	23.2744	22.8696	25.1966	22.8794	18.4804	27.3936	23.9491
Alanine	52.663	56.9683	55.8031	54.1454	57.0618	38.7524	42.8353	55.0759	49.9406	48.3099	52.6558	51.2297	42.6573	46.0435	51.7861	44.1166	44.5958	46.5429	47.5276	48.2583	45.8362	51.9521	49.0458	47.9827	50.4979	44	51.6884	42.985	49.8749	47.8758	53.819	47.0397	42.9812	47.3368	48.0687	33.8051	47.8004	39.7881	48.75	49.0692	53.6093	42.5812	38.8967	45.0553	38.1043	36.4546	37.6695
Arginine	7.6476	8.2186	7.1839	7.4608	7.4781	6.66	8.6285	7.501	8.7134	7.9857	8.0209	8.1537	6.7877	7.5373	7.4451	5.9991	5.707	6.5891	5.6478	6.8096	7.4429	5.9826	8.5145	8.6419	7.3455	4.9721	8.1192	8.7589	7.0849	7.7659	8.3251	7.3656	8.8462	8.2171	8.4931	7.8502	8.6279	7.6955	7.9477	8.4408	7.4217	8.9904	7.6156	8.1177	8.5613	8.8842	8.0391
Asparagine	5.0453	5.0572	4.5907	4.9216	4.6641	3.7011	4.531	5.1003	4.7065	4.459	4.3896	5.4055	4.7449	4.8723	5.2034	4.8238	4.9968	4.4189	5.4313	5.5813	5.3824	5.6504	4.0413	3.8674	4.809	4.7836	5.4279	4.3742	3.9842	4.151	4.4078	4.2738	4.0674	4.5812	3.9125	4.6026	4.0586	4.4225	4.002	4.9153	4.3412	3.911	4.2954	4.7603	4.5089	4.1202	4.6449
Aspartic acid	18.1812	16.4839	15.8144	13.0699	15.1942	10.7216	11.8801	21.1304	17.1634	13.0067	12.9489	13.8229	11.9924	12.6633	14.3289	11.5789	11.8784	11.3435	12.2765	12.738	11.4584	12.4757	13.5275	15.5971	15.4123	14.3658	14.7877	13.7996	12.8938	12.319	10.7214	12.8759	10.7274	12.79	11.7817	15.3789	20.5086	9.7963	15.3066	20.8536	17.078	11.3136	11.8832	18.8417	11.1549	16.5192	13.3494
Choline	119.984	141.301	142.909	201.004	131.261	139.354	154.729	134.292	114.753	173.805	114.384	140.742	144.484	174.144	167.332	141.292	149.238	126.069	129.222	140.931	188.635	134.162	138.914	160.592	142.336	127.361	170.252	185.561	139.915	217.499	215.209	151.951	167.745	210.426	176.817	142.902	159.289	134.832	72.719	158.4	66.576	200.609	157.354	176.555	171.731	166.479	147.217
Creatine	48.8474	44.3713	44.2	50.9492	47.0634	40.0374	43.7678	54.1447	47.8866	59.0802	86.0713	69.1255	50.516	48.4336	48.2265	50.7206	47.1309	50.8064	48.2168	48.3341	46.721	53.5898	53.4713	43.2066	46.2877	53.4178	43.6082	44.7762	42.4102	49.0958	46.8275	43.9486	42.5423	47.5728	47.8386	54.4512	49.6036	45.6753	53.5587	54.6031	57.8607	55.1332	59.9814	56.8404	49.195	58.1028	55.8431
Dimethylamine	5.5224	6.0026	5.2652	5.2596	5.2478	2.6784	5.1457	8.3659	6.9563	5.1967	6.4195	3.4601	4.5618	3.7731	3.9071	3.8936	4.9346	4.5082	3.8141	5.2694	3.3456	5.8846	5.5455	3.7623	6.1695	4.3795	4.4665	3.9362	4.8367	4.7144	6.0714	5.9566	5.6056	6.0717	4.2547	3.2258	4.7667	3.2029	2.89	4.6919	5.188	4.8749	4.9405	8.0116	4.5902	4.8553	4.9718
Formic acid	0.8026	1.0293	0.8063	1.3625	0.6551	3.8595	1.1068	0.7338	0.6408	0.9233	0.9326	1.2562	2.0628	1.6874	1.3774	2.7142	1.7206	1.9413	2.6106	2.303	1.3872	2.1152	1.8897	0.6871	1.831	5.1771	0.6541	0.9673	1.9802	0.5978	0.3889	0.7023	0.6034	0.527	1.2935	1.2637	0.7529	1.5809	1.6343	1.027	2.1289	1.2649	2.0401	1.6653	1.9927	1.6039	1.7847
Fumaric acid	1.697	1.6379	1.5627	1.8963	1.4575	2.0705	1.4613	1.0437	0.952	1.3994	1.0524	1.4438	1.9401	2.3081	2.2855	1.5931	2.0322	1.8668	1.4252	1.5795	1.8371	1.1329	1.465	1.027	1.5441	1.5718	1.0621	0.3158	1.1273	1.1289	1.4261	0.7506	0.9268	1.1852	1.1024	1.0382	0.946	1.2357	0.6469	0.8604	1.0479	1.1096	0.7663	0.8413	0.3366	1.1879	1.0036
Glucose	24.8357	21.3211	23.1772	29.9132	31.3729	36.9038	34.3545	29.4732	34.5207	33.4855	24.0901	22.2882	28.2327	17.5693	29.4531	31.487	34.0764	32.2841	35.4944	36.2142	24.9358	30.9315	23.0631	24.1477	39.1387	29.7687	28.6596	27.5593	32.7833	30.3812	27.3678	37.5439	32.9673	36.8062	30.6695	26.6997	26.5799	34.4321	28.8064	24.67	24.1008	28.5689	37.0434	31.5462	30.3345	25.6009	34.625
Glutamic acid	65.2261	49.7698	51.0144	51.5447	59.3629	42.6525	47.4468	60.4694	50.4628	50.9607	53.1798	44.2679	52.1185	54.9189	56.6465	49.1185	48.5635	49.0639	50.1654	45.2347	50.4239	52.0382	47.2607	51.3703	53.2339	54.1799	49.9465	50.0125	52.3181	51.7531	52.2875	52.0518	48.3466	49.4879	46.4445	56.4472	72.5619	53.3625	58.9705	63.3386	58.7557	53.4318	51.1558	56.509	46.8363	49.3255	48.7556
Glutamine	38.6097	41.7251	37.8559	39.7435	39.1969	30.2401	35.3204	38.5026	34.4372	39.5572	38.4892	40.4067	42.5787	47.5151	38.7444	40.6299	40.2376	39.8384	39.271	37.789	42.5879	40.351	41.1292	34.2406	40.8551	35.2399	41.6788	37.7194	41.7692	35.6006	42.1942	36.2135	33.9999	37.4023	35.2538	37.9611	35.489	39.0684	36.64	36.1537	36.1272	30.5028	38.9624	34.0172	29.7106	35.9235	34.4414
Glycerol	11.6127	11.0852	11.4212	10.5569	13.9976	12.1797	11.5658	10.8828	12.0893	12.2102	13.2667	10.6774	13.1374	12.9262	12.5387	12.9965	14.7589	15.7466	13.2287	12.2736	14.519	12.1847	12.6769	12.9702	12.1749	10.9044	12.4113	11.3941	12.8936	13.8241	12.9484	12.3215	13.8378	11.938	12.9438	12.0721	12.2592	14.3308	12.5064	11.3087	12.7472	13.1834	9.6117	10.1118	12.0916	12.7022	10.6388
Glycerophosphocholine	544.574	552.437	488.147	491.403	507.039	359.375	427.362	586.724	496.13	429.636	423.851	479.377	486.981	533.993	478.096	474.284	498.637	515.614	525.81	526.579	454.66	557.77	486.175	462.739	481.147	582.716	472.794	423.85	498.398	365.818	408.763	443.255	437.813	392.172	407.176	542.679	450.675	512.256	559.43	488.408	615.294	342.627	492.857	486.475	435.172	408.647	477.966
Glycine	207.363	205.624	187.19	199.752	209.086	188.64	200.011	237.565	199.955	220.849	197.126	200.937	196.874	229.956	216.583	198.449	229.049	222.264	207.144	222.111	205.661	254.06	230.405	196.993	197.361	176.852	192.026	181.335	188.665	220.403	220.728	199.348	206.746	205.72	205.271	120.493	138.212	155.579	175.509	142.719	105.593	191.688	179.237	197.858	177.079	169.699	191.988
Histidine	1.4848	1.5	0.8091	1.6993	1.6237	0.4034	1.347	2.0667	2.2155	2.5457	1.5865	1.3174	1.6231	1.7484	1.9674	1.9395	1.4902	2.3386	0.8839	1.3669	1.57	0.9221	1.6857	1.531	1.4224	0.6523	1.7982	1.9663	1.6406	1.149	1.7778	1.2642	1.9966	1.7456	1.5497	1.411	1.614	1.6993	1.5876	1.6989	0.8006	1.0092	1.2607	1.1546	1.7606	1.906	1.5386
Hypoxanthine	7.3164	6.0774	6.4285	8.1566	7.3133	8.8391	6.4862	6.8932	5.312	6.9841	5.5269	7.6618	7.7378	8.776	8.9027	8.9431	8.4206	8.8276	8.4952	9.087	9.8469	7.8689	8.4784	7.6212	10.399	9.398	7.9031	7.7211	8.5177	7.0553	8.6791	7.3889	7.0516	6.1341	8.1256	6.232	6.1886	6.372	6.0621	5.8444	5.8968	5.5936	6.7321	5.2457	5.407	5.6857	6.723
Inosine	4.896	6.649	4.5827	3.1296	3.1401	5.255	5.3889	4.3039	5.8836	4.2909	5.3272	3.9567	3.9006	3.3805	3.1971	2.8991	4.9297	3.6467	4.0893	5.7288	4.82	6.228	4.4152	5.3245	5.5511	7.2856	4.9317	3.4895	5.1273	2.9693	2.855	6.8307	6.4124	5.6921	5.9672	6.5851	9.0523	6.8669	10.9866	7.4821	9.4773	5.4087	5.4395	8.2194	6.4235	6.549	6.3401
Isoleucine	5.2669	5.0066	4.478	4.0738	4.8138	2.9363	3.9067	4.6124	4.8543	4.8705	5.0348	5.3097	3.6919	4.6379	4.4752	4.9678	3.8174	4.7471	4.0797	4.5841	4.7336	3.8636	4.4967	5.3135	5.4844	3.825	6.1039	5.0412	4.5705	4.6972	4.7596	4.733	5.5237	4.8134	5.5297	5.377	5.8908	4.7268	5.3109	5.3036	4.929	4.5392	4.9632	4.5302	4.4661	5.1502	4.7992
Lactic acid	413.745	411.177	384.662	393.49	405.089	299.084	316.777	401.508	414.771	390.165	517.565	304.937	270.248	307.827	386.619	269.103	378.685	379.318	459.932	434.456	327.849	262.884	380.942	427.638	428.9	338.776	378.214	307.62	361.384	351.894	443.525	384.13	373.889	427.188	333.643	305.944	289.504	264.903	323.933	279.228	468.523	344.947	314.547	330.122	358.318	287.739	293.635
Leucine	15.7075	16.9241	15.1986	15.2008	15.6625	12.3538	15.6884	15.7377	18.4085	16.3771	17.1049	17.3149	12.2675	14.7752	14.5014	14.0709	12.719	13.3822	11.566	14.8146	16.146	12.3269	15.2399	18.7499	17.7408	9.8995	18.0311	16.6032	14.5786	17.381	17.746	16.6011	19.0549	17.5969	19.5373	17.1443	18.8467	15.9642	18.0543	16.7225	15.5986	17.2931	14.9595	15.9059	16.5436	17.5302	15.6885
Lysine	14.2396	15.2182	13.5914	14.735	13.8668	10.4001	12.5964	14.7703	14.3472	13.4556	14.049	14.8079	14.4415	15.3641	13.6221	14.4791	12.9988	13.6196	15.1302	13.4171	14.3264	13.6362	14.099	12.2164	13.156	13.73	12.5668	12.4668	12.4816	10.5654	11.758	10.9914	13.5639	12.086	11.1885	12.9131	12.0993	11.9452	12.2996	12.8117	13.7839	11.27	12.2608	12.1158	11.4987	12.5487	11.0138
Mannose	2.2133	3.0317	2.5714	3.4028	2.7787	5.2074	2.751	4.0945	3.9355	5.1077	3.8256	2.1778	1.9917	2.1491	2.3375	2.7329	3.1949	2.7376	2.8844	2.1454	3.0823	2.0447	1.7649	3.055	3.367	2.2027	3.2647	2.7572	3.041	3.2857	2.4231	3.0118	3.4206	3.5352	3.3668	3.9834	2.5466	4.4317	2.7023	2.9668	2.888	2.8048	3.7025	3.1355	3.3332	3.584	4.1811
Methionine	4.0611	3.9496	4.3488	3.9873	3.7853	2.9948	3.9115	3.2579	3.7662	4.0537	3.8835	2.7148	2.7959	3.1523	3.5723	2.8833	3.4637	3.1218	2.9523	3.0052	3.006	6.9439	4.5359	3.4103	2.7739	2.3689	3.2408	2.8681	2.5804	4.1938	3.8695	4.3562	3.7778	4.0082	4.0513	2.4873	2.5175	2.6144	3.7495	2.1682	2.2367	4.5305	3.21	3.5293	3.3362	3.1816	3.333
Niacinamide	2.4139	3.2909	2.7862	4.0204	3.0945	4.4658	2.4725	2.9928	2.6272	4.7241	2.994	4.3931	3.9568	4.8764	5.3878	4.4401	4.6515	4.0542	4.3345	3.765	4.5123	5.0908	4.4774	2.2295	4.0338	4.9541	2.8213	2.9645	3.0338	2.8406	3.6208	2.593	2.9197	2.3525	2.5935	2.6003	2.2187	2.7558	2.7429	2.8048	2.7453	2.3128	2.6222	2.8439	3.195	3.0188	2.6308
Phenylalanine	2.2959	2.1489	1.7469	1.8726	2.105	3.2793	1.5683	1.8393	2.0559	1.6923	2.0396	1.7809	1.2849	1.7312	1.9613	1.3538	1.9393	1.7244	1.9661	2.2235	2.2262	2.1617	1.7921	2.0535	2.4533	1.5125	2.4342	1.9415	1.8898	2.0864	1.9964	2.2448	2.4122	2.3563	2.6497	1.3335	2.0124	1.7806	2.559	1.7538	1.9099	1.7545	1.9736	1.8205	1.7973	1.6944	2.0583
Phosphorylcholine	213.399	214.504	196.464	186.571	191.844	119.826	142.065	194.899	171.096	163.864	155.56	148.097	158.678	172.935	154.893	152.794	151.343	146.88	151.201	162.499	148.497	158.061	144.209	145.635	171.691	180.521	178.159	147.668	173.62	144.153	137.375	149.78	139.822	139.255	127.191	164.63	205.234	146.074	169.731	206.83	196.786	134.315	149.838	153.834	134.925	136.039	141.245
Serine	23.4535	24.4484	22.2222	21.8392	23.2722	19.1965	21.4901	26.5432	23.6018	20.7326	21.1085	21.5717	20.5203	21.4959	21.4508	20.6488	21.0632	21.053	21.9488	21.0136	21.0291	22.5319	21.7873	22.0645	23.122	22.6882	23.1345	20.9999	23.1635	20.1174	20.9103	21.366	20.55	19.6035	20.7396	24.9702	23.665	23.3582	24.7059	22.8827	27.4478	20.1374	21.9949	22.2648	22.5344	21.0967	22.4201
Succinic acid	15.1369	12.9838	9.9586	9.1416	10.5935	11.4186	10.3691	22.3147	18.6367	11.8385	16.1688	13.0914	16.0446	13.4547	10.7957	16.0891	15.9689	10.3786	13.7943	16.9224	11.3929	15.6914	11.023	10.4665	16.812	19.008	13.6917	10.2199	12.7796	10.8473	9.6709	13.3689	14.3246	11.4332	9.0085	21.2844	12.0172	16.816	28.9984	19.8999	33.9584	8.8074	13.9283	14.0798	14.2097	11.94	15.1558
Taurine	127.678	121.841	118.408	120.817	124.324	96.0353	113.084	123.379	120.054	123.29	128.541	122.046	113.086	113.382	121.119	113.055	114.992	113.858	123.629	101.511	119.166	106.681	120.587	107.882	115.299	111.638	102.663	109.35	105.492	120.251	112.956	108.802	103.691	114.453	109.742	122.675	127.731	115.43	125.864	134.93	120.425	119.41	135.263	134.654	116.738	119.87	127.016
Threonine	13.5588	15.5181	15.3622	13.8776	14.1151	10.2122	13.6664	14.7051	14.8334	14.2449	14.345	15.3005	15.4927	15.1326	15.4221	13.2224	14.0784	12.6231	14.4885	13.3914	15.8812	14.4929	14.3544	13.9256	12.7063	20.4219	13.462	12.7396	12.9594	12.1533	12.7554	12.2322	13.7555	12.8421	12.782	14.2089	14.0671	14.6776	13.9102	15.7175	16.6041	13.3838	14.0365	14.5889	13.6047	13.6002	13.0126
Trimethylamine	11.6653	12.6555	9.239	11.3805	9.7943	7.9424	9.3111	21.1966	16.4776	10.8703	14.2851	4.1365	7.4337	7.022	5.3328	6.2457	9.0653	10.203	10.1919	8.922	4.3602	12.0918	6.7022	5.6224	12.4204	11.0506	9.0817	5.9098	8.2338	10.3043	12.718	11.1669	9.3151	12.1576	6.2628	4.1583	7.8982	4.306	4.8068	11.2216	11.501	8.5781	10.0964	19.8025	9.7569	9.317	9.6835
Trimethylamine N-oxide	96.1156	106.839	100.233	100.273	99.4037	113.828	105.035	139.405	100.073	108.694	100.102	118.022	134.982	114.598	142.967	121.272	125.336	96.1522	107.861	144.241	122.669	207.322	106.574	112.902	120.7	103.042	98.0718	108.477	126.278	92.3905	107.812	111.326	97.7127	127.125	85.6821	81.3295	88.2776	90.4259	96.454	86.048	90.4945	88.3455	99.098	101.346	95.1237	89.3572	95.9178
Tryptophan	0.8312	0.6383	0.6282	0.1545	0.9959	2.6857	0.7398	0.8877	0.6727	1.0362	0.6485	1.0323	0.9643	0.8302	1.4978	0.8563	0.7057	0.9672	1.2326	1.09	0.9589	0.7396	0.8318	0.7483	1.1826	0.775	1.28	1.0901	1.3211	0.8634	0.7643	0.3173	0.5564	0.9577	0.9705	0.8715	0.5775	1.2554	0.9502	0.7663	0.9973	0.6249	0.7676	0.6603	1.1558	0.8089	0.732
Tyrosine	1.9428	2.2211	1.4086	1.3219	1.5362	3.3498	1.4764	1.7303	1.6444	1.6465	1.7657	2.0398	1.3132	1.8277	2.0208	1.8002	1.6319	1.7417	2.1677	2.0611	1.926	2.8451	2.2197	2.2339	2.5267	1.8342	2.0309	1.9201	1.9313	2.1015	2.2578	1.9842	1.8792	1.8018	2.6302	1.3647	1.8871	1.4728	2.1658	1.4586	1.4862	2.317	1.6742	1.8981	1.9265	1.6009	2.1928
Uracil	0.8459	0.3109	0.9994	0.3819	0.5436	1.7597	0.768	0.2943	0.3202	-0.0116	0.2198	0.5019	0.602	0.3001	0.6185	1.0146	0.5684	0.669	0.4932	0.7669	0.3769	0.6728	0.8597	0.6042	0.6709	1.3914	0.3969	0.472	0.7512	0.5238	0.5094	0.5936	0.6359	0.6902	1.1469	0.4384	0.8214	0.5855	1.0665	0.7404	0.7236	0.5727	0.2279	0.3726	0.5413	0.6948	0.5468
Valine	11.9366	12.7543	11.0138	11.7159	11.3537	8.5863	9.1515	11.2914	11.4467	10.9239	11.1814	12.8565	9.2434	9.6663	10.9256	10.4292	9.4615	12.3043	9.6164	12.257	11.4321	11.0079	9.4341	12.9918	13.796	9.66	14.12	11.6115	12.04	11.1278	12.8322	12.5877	13.0383	11.9502	12.8894	10.4678	13.0018	10.4978	12.7836	11.8955	13.2413	10.7108	11.1032	11.0812	10.66	10.3813	11.0606

## Sheet: Heart
Sample	024_4659_f_3_heart	025_4675_f_3_heart	026_4657_f_3_heart	027_4676_f_3_heart	028_4674_f_3_heart	029_4658_f_3_heart	030_4474_m_3_heart	031_4503_m_3_heart	032_4502_m_3_heart	033_4419_m_3_heart	034_4504_m_3_heart	035_4475_m_3_heart	096_4381_f_6_heart	097_4378_f_6_heart	098_4376_f_6_heart	099_4371_f_6_heart	100_4375_f_6_heart	101_4377_f_6_heart	102_4043_m_6_heart	103_4040_m_6_heart	104_4042_m_6_heart	105_4041_m_6_heart	106_4039_m_6_heart	107_4038_m_6_heart	168_4070_f_12_heart	169_4065_f_12_heart	170_4071_f_12_heart	171_4063_f_12_heart	172_4069_f_12_heart	173_4066_f_12_heart	174_3945_m_12_heart	175_3956_m_12_heart	176_3944_m_12_heart	177_3950_m_12_heart	178_3957_m_12_heart	179_3947_m_12_heart	240_3405_f_24_heart	241_3406_f_24_heart	242_3421_f_24_heart	243_3411_f_24_heart	244_3410_f_24_heart	245_3422_f_24_heart	246_3522_m_24_heart	247_3528_m_24_heart	248_3539_m_24_heart	249_3540_m_24_heart	250_3544_m_24_heart	251_3527_m_24_heart
Group	1	1	1	1	1	1	2	2	2	2	2	2	3	3	3	3	3	3	4	4	4	4	4	4	5	5	5	5	5	5	6	6	6	6	6	6	7	7	7	7	7	7	8	8	8	8	8	8
1-Methylnicotinamide	-0.2874	0.0786	0.0248	-0.0638	0.0061	0.1045	-0.4325	0.1436	-0.1071	-0.0583	0.2189	-0.1221	0.0868	-0.2876	-0.0185	0.0549	-0.4485	-0.0485	-0.1787	0.0408	-0.7306	-0.0034	-0.0933	0.2274	0.6814	-0.4823	-0.173	0.0643	0.4096	-0.0998	0.3014	-0.1624	-0.1134	0.2222	-0.071	-0.3346	-0.0373	0.0882	0.3381	0.0057	-0.1749	0.3557	0.2062	0.0325	-0.2754	0.0379	-0.1121	0.0312
3-Hydroxybutyric acid	3.668	4.7611	4.1186	3.1547	3.2066	2.4203	3.0075	3.2344	5.8722	4.186	3.1187	3.839	5.4941	4.0861	7.1034	7.1871	4.3853	4.2656	5.094	4.1149	3.7736	4.604	4.2163	4.6585	3.0297	2.678	3.3296	5.5648	4.26	3.5344	4.0866	4.2333	4.2641	4.3241	4.442	4.4852	4.8156	12.4542	3.5707	4.3919	5.3861	3.838	3.1425	6.7258	3.8727	4.3244	3.4452	3.8915
Acetic acid	8.8158	9.1237	10.421	9.0691	9.463	7.6221	9.5381	9.3594	9.6939	9.058	9.4941	8.9878	10.8721	10.494	11.8359	11.5317	10.0228	11.2064	11.4739	10.5755	10.5422	11.5025	10.1266	10.253	9.137	9.7123	10.9876	11.8336	9.0378	9.5427	10.3097	8.7997	10.5649	10.0784	10.1491	8.9803	9.3495	9.7428	11.2878	8.9608	10.6812	10.5966	9.0889	10.7512	10.0297	8.836	8.6643	9.3848
Acetylcarnitine	34.2367	36.7296	35.1472	45.4326	22.5733	72.6076	32.1898	33.2041	36.6385	35.837	41.2811	31.0838	26.97	22.8854	26.2134	23.8171	16.7464	22.9919	33.3395	34.893	30.7339	33.7883	30.4061	23.9397	22.7711	27.878	30.8026	33.5767	30.0336	31.6578	32.5074	28.3518	32.3524	32.475	29.307	28.0096	35.7832	24.3927	22.5293	33.6261	30.9988	23.7022	25.0382	29.3741	34.3439	34.1288	32.3947	37.8872
Adenosine monophosphate	25.6357	35.242	32.4582	33.1608	25.6618	11.4548	27.5424	21.6359	32.6652	28.2373	26.7516	32.0083	30.2848	23.0873	29.248	26.8339	21.6936	23.2025	27.1501	33.1662	15.7858	28.6128	25.3253	24.9617	17.6028	18.2947	29.574	36.3614	23.7127	19.5847	25.7646	26.4964	28.8252	24.6642	24.3107	24.5532	31.9181	28.5187	27.2069	34.0173	35.7775	29.5987	22.0426	33.4261	35.0759	32.335	17.6565	28.9514
ADP	10.3612	11.3773	9.9699	9.226	4.7334	1.8615	8.3233	2.9074	12.1107	9.8825	8.0835	9.4454	14.0192	9.9669	12.4216	10.5638	9.3853	11.4895	12.3129	14.0506	14.8148	10.4538	13.2175	13.7144	8.7129	8.4366	9.0646	10.8147	9.332	8.1577	10.9983	10.42	10.7631	10.8764	9.3792	10.595	13.3635	10.2299	11.067	10.7909	11.0061	5.5897	7.4437	10.1726	9.7953	3.9286	9.4869	6.3698
Alanine	49.0603	50.9941	54.0555	45.3344	46.8842	31.3551	35.473	33.5841	50.2625	46.5069	44.9149	46.7482	48.9527	40.1027	57.3986	45.5935	42.0089	46.8787	48.8413	54.851	37.6077	58.5036	43.0509	46.9508	43.4893	37.8692	50.5269	47.0074	44.8585	42.7597	45.5376	43.888	50.9327	47.8454	42.1344	44.1047	55.2519	45.3921	39.2871	44.1031	43.3846	45.0517	32.7382	51.0474	47.1177	42.7016	33.0198	39.4038
Arginine	3.1002	3.5302	3.6563	3.3407	3.4932	5.1496	2.8664	2.9462	3.6926	3.5504	3.7664	3.7164	3.4376	3.5394	3.9122	4.0432	1.8489	4.0162	3.8985	3.6037	3.347	3.191	3.2767	3.2598	3.9334	3.4359	3.7344	3.2561	3.4229	4.1334	3.2481	3.4183	3.9391	3.8466	3.2024	3.1801	3.3625	3.5968	2.9951	3.2488	3.4389	3.4429	3.8196	3.3384	3.6875	3.4558	3.4461	3.198
Aspartic acid	11.2106	9.8071	14.1294	6.7061	9.6589	11.0013	7.7012	5.9581	7.2102	8.7288	9.2354	5.726	7.2884	8.1915	15.6617	13.4155	9.8653	9.2753	11.0632	6.7229	6.0909	8.1634	10.441	8.8668	8.0169	2.9476	9.7799	8.419	9.0009	10.3492	7.4444	6.5086	4.6779	6.6113	5.6844	5.8432	8.7964	4.926	4.6116	7.9795	7.6175	6.003	11.5256	7.6599	11.4693	4.3205	3.1852	6.0375
Choline	18.5639	19.7146	33.4373	20.0323	17.3094	8.208	16.8137	17.3853	27.0666	22.3284	32.0443	17.9467	21.5922	27.4656	34.1773	28.4121	17.7989	34.7065	27.575	17.7695	24.4039	27.4359	17.645	18.1327	23.7739	18.9323	29.5583	13.6568	20.4832	30.8334	15.8635	16.4514	19.8438	17.3097	15.8508	15.2967	19.318	17.5576	20.8098	18.9764	18.4207	22.3994	25.4189	18.9579	19.5062	15.8359	18.0079	16.0583
Creatine	628.649	645.957	623.844	601.174	500.819	31.9042	586.677	536.048	599.582	625.122	594.607	656.917	656.966	620.544	705.012	663.302	464.466	640.278	687.25	714.41	387.395	686.149	579.124	676.949	482.546	546.524	674.138	655.837	604.004	659.144	702.501	615.038	664.205	614.22	578.473	615.741	744.777	689.818	608.384	697.26	666.681	624.843	349.948	668.727	708.662	707.361	597.924	667.57
Dimethylamine	3.2163	2.6784	2.1327	2.5814	3.1015	2.71	1.3387	1.8454	2.0755	3.192	2.3208	2.1131	2.2883	1.9727	2.3021	1.9852	2.0651	2.234	1.8858	1.5158	1.717	1.8397	1.5806	1.9676	1.3222	1.8505	1.913	2.1724	2.1434	1.9129	1.4057	1.1647	1.6595	1.816	1.3474	1.5686	2.1471	2.3925	2.2332	2.1194	1.7655	2.1984	1.6478	1.7534	2.162	2.0978	1.5986	1.3142
Formic acid	0.767	0.5582	0.8163	0.3707	1.2381	0.8503	0.9145	1.5339	0.7298	0.7691	0.8795	0.4983	1.1326	1.4887	0.8906	0.697	1.6495	0.8764	0.8617	0.9567	1.0365	0.7604	1.4023	1.0929	0.8114	1.7658	1.0846	0.8455	0.9214	1.0316	1.0361	0.6284	0.5277	0.6979	0.7698	0.8735	0.7453	0.8192	1.1164	0.7593	0.8257	1.0491	0.9665	0.7829	0.6994	0.7557	0.6683	0.9909
Fumaric acid	3.2266	5.1623	3.2518	2.779	2.9461	0.9234	2.4318	2.4607	4.4211	3.0061	2.4015	2.937	5.6643	3.8064	6.1035	3.8828	3.4594	2.794	4.1772	4.4376	2.4698	5.4142	4.1834	3.723	2.404	2.4221	3.9127	3.0108	2.9525	2.8053	3.2363	2.9504	3.8123	2.8849	2.353	2.7085	4.1269	5.011	3.4263	3.8568	3.8893	3.5875	2.4991	4.2155	3.6119	4.3246	2.0032	3.6231
Glucose	16.6265	9.4584	2.2016	8.6052	9.5558	14.3145	7.8472	9.1565	5.9913	7.8353	4.2877	5.8937	3.3014	1.8146	1.8325	1.8499	13.0196	1.7415	3.4037	5.3987	24.6864	6.4594	5.9643	4.2453	10.6842	7.6982	2.9693	6.7172	12.6569	3.2309	5.8107	18.5	7.1293	11.5256	15.706	15.003	12.2088	10.475	9.9997	3.2437	4.1177	3.5452	10.8965	3.1958	2.7731	14.2232	10.8084	11.8136
Glutamic acid	67.5994	98.7287	80.7454	93.6027	55.0996	31.1977	71.6457	57.298	62.7917	73.4961	71.0022	91.9349	89.2671	76.1257	70.9918	59.5614	46.4513	71.7738	61.1065	67.509	39.4521	64.1313	59.7975	60.8205	59.8399	68.9146	71.0172	62.6019	58.5585	70.3001	64.7684	49.6339	72.8544	54.9804	63.8479	50.7875	71.29	66.0593	68.7035	83.2946	71.166	75.0479	50.3986	66.3797	62.379	84.6757	59.3094	61.4996
Glutamine	74.708	75.0708	67.9498	71.6525	63.0117	25.3285	67.8716	62.3132	83.2007	77.3766	66.9605	82.8174	77.2082	70.5343	81.2217	82.7697	57.2512	77.8553	96.6321	89.6586	47.2524	81.5236	72.5558	85.9277	56.2291	60.8696	79.1051	68.9098	68.3976	70.0425	77.8781	73.5054	83.0982	73.5715	73.2952	77.2466	79.1179	79.7118	77.826	77.3528	70.1913	77.7421	36.1074	75.2886	77.1042	84.6463	63.9243	70.747
Glycerol	18.3708	13.4147	9.7286	13.1167	13.588	12.6218	12.612	9.636	10.7928	10.7177	8.8048	12.0051	11.3738	9.1543	10.5471	9.7138	14.5014	9.043	11.8674	14.1159	10.7677	11.2596	9.7157	11.5974	12.1436	10.9643	10.0523	11.5862	14.292	8.176	12.3619	16.9823	11.9376	13.2209	16.6788	16.6911	13.7814	15.2193	14.5865	9.3402	9.8825	12.7911	9.286	9.9408	9.3555	16.5633	12.916	15.1005
Glycerophosphocholine	164.621	176.08	178.182	159.121	148.318	338.124	142.097	141.767	142.239	159.525	169.871	158.016	163.299	132.063	168.33	146.858	120.656	143.251	162.986	173.551	120.139	169.942	137.952	159.096	126.986	131.788	157.785	152.298	134.599	133.48	134.883	142.343	145.438	140.032	136.894	126.862	163.158	158.365	148.705	139.237	144.701	140.747	127.636	146.139	149.125	165.964	124.283	149.484
Glycine	25.2997	25.0923	23.0338	25.9073	23.0948	141.19	17.9964	20.7353	22.6998	21.8335	22.9221	21.7401	21.4091	17.9129	19.1508	17.5523	19.2501	19.2256	20.9898	21.6436	20.2869	20.6276	17.8871	20.1474	20.5462	15.6078	21.9654	19.4664	23.9309	17.8056	19.8234	24.7499	21.2322	20.3284	22.7982	22.6085	23.3433	16.5761	13.9046	14.1779	16.9716	11.0517	20.2681	15.5577	17.9886	23.7173	17.2461	20.7398
Histidine	2.4761	2.1888	2.629	2.4092	1.6221	1.4194	2.3814	0.1414	2.9139	2.4589	1.7615	2.4374	2.1584	2.1316	2.0417	1.7239	1.7842	2.3087	2.9901	2.1297	2.552	2.5477	2.6122	2.0358	1.7808	2.1525	2.5064	1.8494	2.4636	2.1414	2.3554	2.5162	2.8358	2.471	2.954	1.8313	1.9972	1.4422	1.2841	2.1583	1.6908	2.1489	2.0161	2.3796	2.135	2.1202	1.6812	2.0117
Inosine	7.6274	8.358	13.0164	8.9887	7.9012	2.073	9.6163	8.5392	11.4088	9.0533	14.6178	9.5637	11.0293	15.3035	15.8626	17.0627	6.3225	11.0497	10.3663	8.9599	5.398	13.6666	9.0276	8.3382	7.4948	7.6987	9.8913	10.1879	6.8627	10.0162	9.3936	7.6151	9.4452	9.2118	8.1041	8.4118	8.0929	8.5517	8.3916	9.2667	9.5847	9.6385	8.1352	12.0725	13.5173	9.869	6.6827	8.54
Inosinic acid	28.5806	25.1431	17.8697	17.7426	14.4882	6.5124	22.2626	13.5064	11.4396	25.14	12.2049	23.4287	23.7593	16.9941	19.8806	14.8902	21.7762	14.0199	21.7256	22.7698	16.0258	12.3592	17.6586	28.1392	24.6669	30.9696	27.5262	16.3286	29.1807	32.2768	27.0997	22.7103	25.1897	22.1741	22.9947	23.2581	25.8811	23.5192	24.22	21.9986	16.2139	18.8378	6.2297	10.6066	17.2652	19.7467	22.8551	24.2641
Isoleucine	1.6216	2.5606	2.1032	2.0282	2.1544	3.0441	1.605	1.342	1.8297	1.9777	2.2821	2.0228	2.1583	2.4023	2.5088	2.8036	2.4334	2.7832	2.0761	2.0738	2.9609	2.72	2.6411	2.1237	1.9431	1.7351	2.5483	1.9058	2.1352	2.6141	2.003	2.2081	2.0697	1.896	2.1212	1.9871	2.0013	2.6442	1.7383	2.375	2.3298	2.3229	2.5898	2.6557	2.0415	1.902	1.7012	2.0086
Lactic acid	818.692	749.472	619.397	749.942	691.853	226.983	661.107	612.724	783.831	742.571	454.532	799.658	768.512	444.411	500.878	462.783	636.921	320.33	724.239	802.942	726.491	667.009	540.633	855.695	598.454	583.01	590.711	891.726	722.161	555.836	772.706	755.749	734.221	740.693	664.313	817.891	734.64	677.24	710.363	726.888	654.647	805.459	463.495	698.675	585.906	835.367	747.475	752.984
Leucine	5.6194	6.0383	5.9389	6.1139	5.6435	9.8254	5.1364	5.6488	6.0184	5.7113	6.6654	5.6507	5.8361	5.6695	6.5809	7.1682	6.926	7.5454	6.4327	5.3842	8.0425	7.4683	5.9975	6.1684	6.6256	5.9421	6.7673	6.2013	5.8009	6.3839	5.7483	5.8611	6.3668	5.9377	5.795	5.3392	5.7817	6.6163	6.0665	6.283	5.7544	6.8525	8.2843	6.4075	5.8051	5.2455	6.1739	5.5175
Lysine	8.6188	7.7877	8.9814	7.9691	6.8587	9.9012	6.8025	6.5517	8.236	8.123	8.6293	7.4055	8.3441	7.9654	9.5567	9.1064	7.7439	9.6994	8.0172	8.0541	9.1722	8.5295	8.2557	7.851	6.7376	7.4896	8.4101	7.919	7.1911	9.5074	8.0331	7.9151	8.1882	7.5861	6.7283	7.5197	8.3808	9.0536	7.449	8.3355	8.2034	8.1491	6.9496	8.0912	8.285	7.8944	7.6737	7.03
Malic acid	5.3999	6.234	6.141	3.8919	4.4945	2.0349	3.9843	3.4528	4.7671	4.799	5.1354	4.3017	5.6173	4.4933	7.5748	6.6969	3.9985	5.1061	5.7329	5.005	3.6953	5.9039	5.6079	4.8234	5.1038	3.3534	5.1206	5.1043	4.7706	5.9822	4.5843	4.2605	4.1842	5.0798	4.1583	4.627	5.6602	5.6395	4.4454	5.267	5.6626	4.1807	5.756	6.0351	6.2221	3.8057	3.7588	4.6818
Mannose	3.7369	1.172	0.6288	1.2073	3.2406	1.8651	1.5544	1.1554	0.4068	0.6458	0.3388	0.9833	1.7786	1.0145	0.2972	0.4391	4.4352	0.3737	0.4668	1.572	2.841	0.6001	1.9306	1.2666	2.4227	1.7484	0.82	1.3926	3.2532	0.5185	1.3692	3.1544	1.1765	2.134	3.4188	3.5432	2.247	2.9084	2.1975	0.6164	0.811	1.6274	2.0726	0.5747	0.4997	2.8096	1.8678	2.9455
Methionine	3.0106	3.0155	3.0243	3.1798	2.078	2.7045	2.5743	1.9981	3.877	3.0478	3.0416	2.3017	2.6274	2.4485	2.4869	2.3615	2.2794	2.3106	3.9296	2.5302	1.9646	2.6367	2.108	2.3972	2.0286	2.0344	2.3794	2.4073	2.5214	2.0205	2.3827	2.2976	2.5947	2.3915	2.1572	2.1887	2.3192	1.7283	1.7062	2.1246	1.9507	1.9197	2.0709	2.1561	2.7763	2.69	2.0631	2.2829
NAD	2.1264	2.3288	1.8618	2.3997	0.7022	-0.4601	2.4324	1.6563	3.0511	3.2367	2.8903	2.06	1.0797	0.7551	0.9024	1.1508	-0.0747	1.2065	1.5848	1.1399	0.1886	1.3886	0.5326	0.8244	1.6077	0.3754	2.743	1.3734	1.8071	1.5619	2.4039	1.6075	2.8215	1.5709	0.7935	2.0415	2.4797	2.2047	1.6625	2.9208	1.266	1.0091	0.1336	2.6091	3.5812	2.4316	0.7248	1.8707
NADP	0.3222	0.5114	0.3774	0.2742	-0.0129	-0.1838	0.2473	0.5132	0.1383	0.2916	0.174	0.0229	0.222	0.203	0.289	0.0396	0.5434	0.1615	0.4852	0.0231	0.4121	0.1411	0.0553	0.4072	0.5403	-0.1907	0.6674	-0.018	0.408	0.2489	0.48	0.2155	0.2693	0.5782	0.7826	0.2163	0.1644	0.2827	0.5139	0.5701	0.0306	0.3572	0.2444	0.6107	0.545	0.1212	0.5402	0.3509
Niacinamide	7.1944	6.9917	6.474	6.515	9.598	3.7043	5.5316	7.6673	6.3634	6.4883	4.9559	6.9489	7.7181	6.4679	7.4901	6.5687	5.2044	5.6753	7.9933	8.0794	4.7722	7.8873	6.4148	7.8854	5.158	6.4238	6.883	7.0657	6.2492	5.84	6.862	6.9073	7.0353	6.9196	6.5711	6.8652	7.2621	6.535	6.8652	7.0163	6.975	9.2155	4.5339	7.8603	6.3562	11.6525	5.6837	9.1362
Phenylalanine	1.5307	1.3306	1.412	1.2194	1.8494	1.6129	1.5202	1.4835	2.2361	1.144	1.4213	1.3353	1.5452	1.23	1.0535	1.2444	2.1663	1.2392	1.8245	1.2425	1.8325	1.3179	1.0791	1.546	1.4108	1.3127	1.8062	1.6094	1.6748	1.4605	1.3236	1.6158	1.3086	1.3887	1.7827	1.2208	1.4325	1.3292	1.0593	1.274	1.137	1.4066	1.383	1.1737	1.5001	1.2082	1.2278	0.942
Phosphorylcholine	54.4176	62.4648	58.122	61.8207	44.9901	137.814	51.6025	40.6524	62.5534	57.8984	53.1269	57.8682	46.5937	55.2472	59.1574	58.8417	37.3	48.5343	63.9859	52.7154	45.0454	51.4315	49.3301	45.7409	54.5911	41.9889	54.0347	40.2909	59.2404	57.4159	52.5698	37.3673	45.6751	44.26	43.3611	40.7618	47.9672	51.6078	52.7444	65.2624	55.7752	51.1786	52.3367	62.3256	49.7155	53.1119	48.1163	53.1725
Succinic acid	19.8969	23.5201	14.7576	28.4133	7.3038	13.9447	20.5637	14.8638	28.862	21.3157	26.0092	16.4022	14.6697	6.5282	9.6619	20.3297	5.3296	15.3219	20.3297	24.1897	18.2099	20.8639	19.0594	7.7848	9.3861	7.3208	21.3365	30.9879	21.8169	8.6501	22.466	19.9984	21.4922	17.3291	9.7856	27.0373	25.6896	31.7896	11.1967	36.2076	26.7448	21.3225	9.0757	40.358	25.3737	26.5356	11.3906	32.7352
Taurine	287.745	324.742	300.7	301.743	253.953	94.1372	261.336	262.956	281.461	296.768	299.613	305.706	331.119	307.209	334.218	332.917	238.828	315.325	308.955	345.653	201.178	315.214	275.057	314.579	231.556	227.07	298.915	308.756	278.861	314.043	302.053	268.018	299.142	272.735	269.547	269.596	305.774	252.428	234.341	302.486	276.217	255.558	201.527	290.082	318.382	346.052	288.624	282.806
Threonine	7.5073	8.044	6.9319	7.7151	5.8512	3.5722	6.4712	4.9284	8.118	7.5728	7.0424	7.4244	7.1621	5.6209	6.4674	6.4709	5.2505	7.0059	6.8985	7.3152	7.1298	6.697	6.7502	7.089	6.3806	5.2054	7.3405	6.431	6.9085	6.3968	7.1053	6.8655	7.3374	6.835	6.3541	6.6066	8.3033	7.5808	6.4127	7.2705	6.5569	6.6019	5.1468	6.4398	7.2944	6.8583	6.6157	6.4475
Trimethylamine	3.4488	2.9994	3.1069	3.1968	3.1949	6.5312	3.905	4.5406	3.41	5.3821	3.6828	3.9634	3.0458	2.5768	2.9533	2.2471	2.1492	2.8028	2.348	2.5752	2.6052	3.3371	3.1262	3.1509	2.0703	2.3098	2.4679	2.3292	2.6032	2.1117	2.5815	2.4177	2.8715	2.8522	3.1148	2.9194	2.4868	2.4032	3.2852	2.5485	2.1796	3.7037	3.1041	2.175	2.8437	4.3715	2.4307	3.2994
Tyrosine	0.9603	0.9208	0.9081	0.9086	0.6362	1.4026	0.5687	1.0996	1.7033	1.0965	1.028	1.1976	1.1003	0.9947	0.6968	0.6326	1.5183	1.0061	1.4561	0.9562	1.1896	1.3381	0.9297	1.109	0.9917	1.3512	1.1814	1.271	0.9236	0.7345	0.9509	1.3232	1.2791	1.241	1.3856	1.1563	1.1987	0.3511	0.7218	0.8927	0.6335	0.8105	1.3361	0.6646	0.9389	1.2372	0.856	0.9465
UDP-sugars	6.0059	6.653	6.2576	5.8663	6.1535	10.508	5.6851	4.7765	5.5925	6.5605	5.0065	5.1566	5.7139	4.821	5.3059	4.4641	7.0822	4.8543	5.6667	6.0339	4.7446	4.9561	3.9308	4.9516	6.3904	6.1562	7.3466	6.2581	6.408	5.1282	5.409	5.6661	6.0309	4.8952	4.5203	4.242	6.5218	5.8594	4.6888	5.8301	5.4069	5.9752	4.6221	4.7564	4.8673	6.5271	5.567	5.7138
Uracil	0.1966	0.3494	0.3424	0.3412	0.2295	0.4932	0.2803	0.4778	0.5779	0.0865	0.0868	0.2135	0.4527	0.2092	0.4911	0.0865	0.8084	0.3922	0.1491	0.2163	0.4397	0.4039	0.3876	0.0079	0.2762	0.7135	0.031	0.3338	0.2075	0.378	0.5544	0.6346	0.3237	0.4641	0.3736	0.2847	0.4966	0.3191	0.4725	0.5137	0.6011	0.3716	0.1526	0.5713	0.6805	0.5512	0.4273	0.4544
Valine	4.4494	4.8206	4.3019	4.7135	3.9366	6.1154	2.991	3.7498	4.2406	3.9955	4.6183	3.7073	4.5031	4.0873	4.554	4.4548	3.9547	5.0326	4.677	3.9232	6.9301	5.2864	4.9569	4.2054	4.3664	3.6913	4.8231	4.8066	4.3837	4.7322	4.2375	4.3898	4.1785	4.2446	4.3073	3.6195	3.8885	4.4609	3.4659	4.4078	3.9925	4.3598	4.3668	4.3612	4.1364	3.6006	3.1791	3.8235

## Sheet: Skeletalmuscle
Sample	012_4676_f_3_muscle quadriceps	013_4659_f_3_muscle quadriceps	014_4674_f_3_muscle quadriceps	015_4657_f_3_muscle quadriceps	016_4658_f_3_muscle quadriceps	017_4675_f_3_muscle quadriceps	018_4504_m_3_muscle quadriceps	019_4475_m_3_muscle quadriceps	020_4474_m_3_muscle quadriceps	021_4503_m_3_muscle quadriceps	022_4419_m_3_muscle quadriceps	023_4502_m_3_muscle quadriceps	084_4371_f_6_muscle quadriceps	085_4375_f_6_muscle quadriceps	086_4376_f_6_muscle quadriceps	087_4378_f_6_muscle quadriceps	088_4381_f_6_muscle quadriceps	089_4377_f_6_muscle quadriceps	090_4039_m_6_muscle quadriceps	091_4042_m_6_muscle quadriceps	092_4038_m_6_muscle quadriceps	093_4040_m_6_muscle quadriceps	094_4041_m_6_muscle quadriceps	095_4043_m_6_muscle quadriceps	156_4063_f_12_muscle quadriceps	157_4066_f_12_muscle quadriceps	158_4069_f_12_muscle quadriceps	159_4065_f_12_muscle quadriceps	160_4070_f_12_muscle quadriceps	161_4071_f_12_muscle quadriceps	162_3944_m_12_muscle quadriceps	163_3956_m_12_muscle quadriceps	164_3945_m_12_muscle quadriceps	165_3950_m_12_muscle quadriceps	166_3947_m_12_muscle quadriceps	167_3957_m_12_muscle quadriceps	228_3406_f_24_muscle quadriceps	229_3405_f_24_muscle quadriceps	230_3421_f_24_muscle quadriceps	231_3422_f_24_muscle quadriceps	232_3411_f_24_muscle quadriceps	233_3410_f_24_muscle quadriceps	234_3528_m_24_muscle quadriceps	235_3540_m_24_muscle quadriceps	236_3522_m_24_muscle quadriceps	237_3539_m_24_muscle quadriceps	238_3544_m_24_muscle quadriceps	239_3527_m_24_muscle quadriceps
Group	1	1	1	1	1	1	2	2	2	2	2	2	3	3	3	3	3	3	4	4	4	4	4	4	5	5	5	5	5	5	6	6	6	6	6	6	7	7	7	7	7	7	8	8	8	8	8	8
3-Hydroxybutyric acid	2.1468	1.7692	2.0802	1.9034	1.7489	2.6858	1.8663	2.4624	1.3973	1.7976	1.7337	1.667	2.0475	2.2926	5.0221	3.294	2.3224	3.6456	2.5097	1.9763	2.1858	1.5323	2.7497	1.8835	2.9727	2.7619	2.2823	2.0484	1.5939	2.28	2.1506	1.7968	1.8394	1.3995	1.9708	1.6021	3.0576	1.9206	3.1373	2.1501	2.4913	2.6875	4.4205	1.9599	2.5513	1.9269	1.7612	2.0092
Acetic acid	9.7852	14.7869	15.3975	17.6445	16.2944	12.6268	8.7323	10.0511	15.5816	8.422	9.0149	10.741	11.222	12.0127	8.9966	8.2717	5.7068	11.5717	19.5544	15.3673	14.3198	19.8835	6.6431	7.3429	8.6857	12.9404	14.0097	11.0022	14.1845	13.2397	14.4069	10.9166	7.9471	16.8456	9.0053	12.0065	14.2821	14.3749	12.2986	15.6912	14.859	14.5765	7.8472	7.2079	9.3258	7.8312	13.6825	9.0838
Alanine	57.55	62.2941	54.0791	55.0563	57.717	51.9134	49.7448	50.8477	56.586	53.5938	66.1955	65.2683	36.122	43.9648	42.5065	39.6292	40.2198	43.5368	39.2452	41.8158	42.6227	43.4471	43.5824	49.0986	39.7623	42.727	39.0639	40.6837	41.0996	39.7483	34.5898	39.707	40.6161	41.6397	34.7178	36.8951	29.0106	37.7089	34.8614	43.8776	34.9831	27.5579	31.373	42.7842	41.8079	42.8697	35.1976	36.4537
Arginine	4.7795	5.3513	4.726	4.9369	5.5785	4.2976	4.0729	4.1222	4.8755	4.4176	4.5318	4.7807	4.6901	4.1152	4.5156	4.1451	4.1365	4.0935	3.6931	3.8169	4.1871	3.519	4.3029	4.0554	4.2763	4.2718	3.3628	3.8597	3.8725	4.4458	3.4617	4.1039	3.9645	3.268	4.3693	3.6658	4.0462	3.9804	4.4782	4.3919	4.0407	3.8733	4.4595	3.716	4.0012	4.1538	3.8292	3.8949
Creatine	1360.13	1461.19	1177.01	1296.99	1308.86	1239.82	1165.2	1030.97	1182.55	1272.72	1329.56	1192.15	1174.65	1140.06	1079.49	1245.41	1206.04	1189.15	1020.28	950.733	1096.86	1135.19	1111.02	1221.04	1043.08	1218.53	1020.51	1027.26	1014.9	1162.46	923.718	1067.22	1132.08	977.408	1110.87	950.19	1046.38	1053.04	930.209	1115.74	1055.07	818.692	1112.74	1127.15	1220.76	1060.64	1022.13	1102.95
Formic acid	0.413	0.4589	1.3035	1.0749	0.4072	1.3739	0.5967	1.4179	1.1669	0.3719	0.3619	0.3451	3.9161	2.9397	0.9589	0.755	0.6405	2.3149	7.5216	4.1781	4.3386	10.7186	1.3323	0.9271	0.9735	2.4945	3.9604	2.2906	3.1318	2.9022	6.0499	2.8963	2.0604	6.0698	2.2771	3.2846	3.5985	3.9227	2.9942	2.8916	4.6857	3.8987	1.1756	0.3791	1.6095	0.9074	2.4595	2.1239
Fumaric acid	2.0337	0.8422	1.2468	0.994	0.9612	1.1883	0.4445	0.6854	0.8803	0.56	0.9886	0.4573	1.6442	1.3866	1.2291	1.9749	1.5759	2.0315	0.7467	0.6876	1.0386	1.6949	0.8825	1.0133	1.5657	1.4448	1.4488	0.7836	0.8921	1.3446	0.7429	0.7833	1.078	0.5609	0.9511	0.6049	2.2741	1.1501	1.3443	0.9428	0.9536	0.5827	1.2928	1.5426	1.6852	0.9487	1.0733	1.5014
Glucose	14.4748	13.472	15.6034	13.9748	14.8888	7.8493	8.0696	12.5033	15.0306	9.3197	16.3892	11.1319	6.42	8.6423	7.8577	6.4126	10.7461	5.8791	7.0484	13.1642	7.8464	14.1031	7.3635	8.6367	9.53	6.6494	12.1475	21.3064	11.9315	8.1096	6.7456	8.2769	9.1571	12.3845	7.7528	12.3919	8.0084	7.8359	11.8678	11.8104	8.5547	9.5471	6.4596	15.8326	9.2262	9.4913	8.9405	11.3686
Glutamic acid	10.5514	13.187	14.4491	11.6565	9.3237	17.7375	10.9272	10.6489	11.2575	10.3008	8.9275	8.6725	9.3728	14.7635	8.7359	10.8478	7.9777	17.6183	12.2424	11.3834	11.0505	9.14	7.0269	8.424	8.361	13.6996	13.7176	12.935	12.674	11.6833	11.0202	8.9839	7.4524	10.6823	7.9419	9.3586	19.9148	13.8696	9.9208	12.0226	13.0375	10.0716	10.6039	9.2033	9.8229	9.1587	13.7186	10.9684
Glutamine	25.0068	24.2193	24.5769	19.7332	24.3752	23.2958	19.5116	18.1199	18.8464	20.959	21.2982	21.702	20.3414	19.8452	20.1982	20.698	15.4799	25.3703	14.8115	14.8563	17.5782	14.5913	15.9594	18.087	22.2305	25.2342	20.1458	17.9319	17.571	21.4567	15.6575	15.6137	13.4905	15.3653	13.6684	13.2558	27.4385	22.1238	15.305	20.9556	17.6453	14.0391	17.7683	17.7695	20.2341	18.6548	16.5978	16.6187
Glycerol	20.5003	19.7868	22.9534	20.0685	19.5908	13.5796	14.4963	17.2818	25.5246	12.3963	23.3413	19.115	10.9736	11.273	12.6807	10.0392	12.5525	10.2454	11.7996	20.8789	10.0695	20.0494	8.876	10.0596	15.1334	9.2851	12.923	11.8636	13.2146	9.0774	11.6618	9.709	9.7063	12.8222	8.7747	14.5296	10.0295	11.8746	13.001	18.1006	10.0233	14.1541	9.3631	18.7207	11.5785	10.7954	11.9383	11.4471
Glycine	87.6508	84.9551	70.8368	62.8985	92.3577	71.9087	80.7977	72.8816	70.0569	83.8664	89.7928	96.422	65.4533	50.1173	69.0878	54.002	68.0181	45.0025	48.3128	50.0061	47.3554	54.3351	63.552	77.8609	69.2077	51.2042	41.4099	52.0702	44.6013	45.9737	34.4979	55.5076	51.0172	54.1407	42.721	48.3303	18.3988	43.3322	20.0567	18.2962	28.3951	45.1301	42.22	56.3975	51.228	63.7341	36.4484	51.6258
Glycogen	4.363	5.3649	9.1885	6.0395	5.8439	4.7437	3.6866	5.3192	5.375	4.2106	5.6274	7.2958	3.097	7.4477	3.981	3.756	4.4627	4.9815	4.462	10.3218	5.7399	9.7759	4.7393	9.3108	5.5644	5.0679	10.3866	7.2478	8.4047	3.9079	8.0417	8.1407	8.4793	10.3045	3.8831	10.3316	7.3666	10.1884	12.1064	10.3495	7.1826	8.7615	7.3465	14.2552	8.352	7.0146	10.684	12.2243
Histidine	2.6794	2.778	2.2014	2.0067	2.5442	2.006	2.1225	2.0163	2.1743	2.3596	2.7563	2.5764	1.5107	1.8327	2.1152	1.8294	1.829	2.2145	1.1919	1.6959	1.7692	1.1329	1.7561	1.9063	2.2982	1.8996	1.7921	1.8192	1.8215	2.2654	0.9863	1.7803	1.8897	1.6114	1.8664	1.5094	1.8808	1.4622	1.5949	1.6577	1.6799	0.9138	2.1663	1.9669	2.0084	2.1736	1.6349	1.8691
Hypoxanthine	1.0713	0.9424	1.1556	0.9837	1.1091	1.2604	0.503	0.7857	0.5734	0.8553	0.6485	0.6849	2.1682	1.4016	1.6184	1.8858	1.4754	1.5426	0.8667	1.0605	1.0422	1.0902	1.219	1.4769	1.5266	1.084	1.1815	0.9138	0.7254	0.8459	1.0587	0.7532	0.9388	0.9258	1.0405	0.7908	1.3443	1.006	0.8895	0.6951	1.0521	0.9644	0.8955	0.9058	1.0321	1.0482	0.9856	1.3837
Inosine	1.2503	1.1086	1.2784	1.1538	1.2653	1.2975	1.0663	0.861	0.8269	1.0702	0.8733	0.9857	1.5329	1.5267	1.4481	1.8938	1.8185	1.5853	1.0973	0.9717	0.9143	1.3348	1.4106	1.4086	1.5321	1.4396	0.8929	1.0001	0.7407	1.562	1.2202	1.2093	0.9485	0.7233	1.2868	0.6085	1.1237	0.8868	1.3606	0.7916	0.9395	0.7844	1.5962	1.0485	1.1846	1.3593	1.0197	1.3931
Inosinic acid	49.4208	51.2897	44.171	49.1508	47.404	47.6762	37.713	36.6996	40.218	41.1982	42.8891	41.4145	44.8159	44.0782	42.4823	48.6864	45.4447	44.2904	37.4791	33.051	38.8575	37.4671	39.7651	41.7613	39.1941	43.7848	39.4173	40.9311	37.9451	42.5439	35.4609	37.8046	39.7768	36.6837	38.538	34.8734	38.7756	39.6691	34.9404	38.0859	38.5811	30.5493	38.3086	38.8756	42.4122	38.4128	35.7459	40.4355
Isoleucine	5.6429	5.508	4.4401	4.6804	5.0091	4.8187	5.2173	4.9584	4.5247	5.4245	5.2806	5.0207	5.7724	4.8366	5.526	5.2136	5.6939	5.4541	4.9558	4.842	4.9763	4.5165	5.2799	4.9335	5.1741	5.1832	4.0191	5.2455	4.6333	5.9123	3.9651	5.4262	5.2473	4.258	5.7135	4.6705	4.3465	4.2287	4.6387	5.003	4.7259	3.9929	5.77	4.6379	4.8154	5.0234	3.8363	5.2544
Lactic acid	1086.05	1067.73	1019.75	1031.34	1118.19	757.188	772.894	877.559	980.174	940.415	1091.38	854.119	589.481	799.844	715.475	743.982	806.294	669.004	489.879	680.46	698.01	668.559	839.885	1048.39	865.796	743.798	647.083	707.125	775.122	721.974	448.025	704.627	868.633	768.714	763.556	701.599	577.512	594.673	702.467	775.475	563.263	518.927	694.618	1010.15	857.792	829.65	626.148	814.358
Leucine	8.3202	8.378	6.8316	6.7384	7.7731	7.1133	7.2999	7.5965	6.509	7.6544	7.7408	7.4632	8.257	8.4535	8.1839	8.1098	8.2745	8.1362	6.7693	6.6885	7.5867	6.7585	8.2914	7.4965	8.207	7.4011	6.3546	7.2099	6.7033	8.2424	5.917	7.6618	7.7441	6.4656	8.4027	6.4212	6.7904	6.3378	7.0971	7.0524	6.8722	5.9254	8.5584	6.5817	7.4355	7.7824	6.1684	7.5707
Lysine	15.4791	16.5466	18.5218	23.2128	22.1181	17.2644	16.0281	15.3095	20.8368	15.6051	16.552	15.9918	17.0072	14.6164	15.3751	14.0147	17.2926	15.5524	15.113	15.162	16.6501	17.0739	17.9239	18.0649	14.6341	16.851	13.2142	15.6878	14.5752	16.4428	14.0809	16.5388	17.8848	14.3752	15.9699	14.3569	15.4224	15.091	15.1448	17.7474	14.7777	14.3851	17.4521	16.7259	15.9684	16.2208	16.9826	15.4779
Malonic acid	2.526	2.9173	2.7434	2.7669	2.8692	3.0877	2.6554	2.8261	3.3849	2.4973	2.8383	2.897	2.3546	2.518	1.9118	2.3882	2.3028	2.7553	3.8397	3.1951	3.1489	3.3692	2.4015	2.3661	2.1886	2.7093	3.7534	2.3932	3.0067	2.8469	4.5432	2.8301	2.231	3.8261	2.665	3.358	2.7569	3.5949	2.0524	3.3306	3.4776	2.634	2.2403	2.651	2.737	2.4067	3.204	2.3402
Niacinamide	2.8811	2.1124	2.9455	2.2263	2.2735	2.2934	2.281	1.8771	2.2606	2.0947	3.2518	1.5741	4.4973	2.622	2.6242	3.3213	2.1612	3.187	3.0385	2.785	2.2829	5.3619	2.896	4.3696	2.3619	2.4284	2.5207	2.1501	2.1896	1.9551	2.0876	2.2115	2.6211	2.0137	2.4026	2.3243	2.2232	2.3806	1.7666	2.1696	2.158	1.9626	2.2307	2.7423	2.9842	2.2433	2.4136	2.2672
Phenylalanine	2.5704	2.71	2.2445	2.2372	2.3843	2.424	2.3626	2.0879	2.1908	2.5459	2.4943	3.2465	2.4607	2.3639	2.5926	2.3249	3.0706	2.1531	2.1668	2.4137	2.5258	2.3885	2.1901	3.4662	2.5667	2.6639	2.2416	2.1477	2.0713	2.7319	2.1945	2.488	2.6413	2.7085	2.9854	2.4823	1.894	2.2957	2.1655	2.2471	1.9181	1.8274	2.2598	2.2957	2.4916	2.3782	2.1715	2.5164
Succinic acid	26.2085	26.9184	12.6373	19.7919	19.478	19.2367	26.0628	14.5112	20.7155	23.6032	31.7561	30.2597	14.8693	14.6081	14.619	8.6249	13.4409	14.5265	28.4318	21.2532	23.8348	27.0556	12.6201	4.977	8.1052	18.7907	26.1497	10.4952	17.9029	13.1136	27.8689	12.7435	10.042	15.4712	11.7688	11.8693	14.9608	22.4391	15.375	38.9473	25.3745	13.3631	10.5925	15.8383	19.8507	17.703	18.5566	8.7082
Taurine	513.12	527.354	442.969	458.536	487.398	437.622	455.876	417.634	445.861	536.2	540.659	474.55	442.675	448.321	412.854	503.904	474.026	487.561	401.02	389.426	450.726	499.785	484.352	513.015	422.481	462.28	370.957	380.129	347.735	447.433	360.902	441.664	503.163	390.467	478.561	377.22	445.362	403.886	346.514	384.261	373.222	293.749	511.055	527.207	554.937	501.095	458.687	499.05
Tyrosine	0.9548	1.0129	0.9909	0.7588	0.9351	0.9509	0.6915	0.9253	0.8886	0.947	0.9055	1.6191	0.8995	0.9663	0.8066	0.7046	1.027	0.95	1.1757	0.7398	0.9805	1.0784	0.8288	1.5542	0.8811	0.887	0.6013	0.8976	0.9059	1.0588	0.9141	1.0033	0.8692	1.0374	0.9913	1.0205	0.674	0.8418	0.5956	0.5855	0.5464	0.4886	0.7973	0.8857	0.8926	1.1292	0.9733	0.8732
Valine	7.7485	8.0856	6.2981	5.7125	6.416	6.842	5.8292	6.035	6.0026	6.0293	6.7878	6.4672	6.2424	6.8839	6.6332	6.4842	5.8342	6.6712	6.1007	5.6799	5.641	5.0955	6.2268	6.798	6.6009	5.9267	5.5224	5.7625	5.9329	6.7378	4.8491	5.6579	5.908	5.0111	5.8926	5.2109	5.1482	5.1905	5.0003	6.2549	5.4629	4.2595	5.8503	5.362	5.7189	6.0291	4.6684	5.6616
